# Supplementary material for: Assessing the efficacy of natural soil biotin on soil quality, microbial diversity, and Rhododendron simsii growth for sustainable landscape architecture
Source: Front Microbiol. 2024 Aug 7;15:1421647. doi: 10.3389/fmicb.2024.1421647 (PMC11335535; doi:10.3389/fmicb.2024.1421647)
Supplement: Supplementary file 1 [file Table_1.xlsx]

## Sheet: AllSample_GC_Q.stat
Supplementary table 1. The number of reads generated for each sample of soil fungi
Sample ID	Raw Reads	Clean Reads	Denoised Reads	Merged Reads	Non-chimeric Reads
CK-1	68384	68125	66720	63739	59348
CK-2	47379	46973	44813	42466	40460
CK-3	44839	44456	42454	39531	38031
T1-1	40659	40315	38315	35418	33484
T1-2	68643	68051	66136	63349	59734
T1-3	62774	62544	61486	59411	54659
T2-1	75100	74846	73563	70611	67041
T2-2	54822	54637	53296	51201	48396
T2-3	66352	66114	65014	63409	60200
T3-1	73140	72890	71649	69815	65045
T3-2	77678	77444	76365	72987	68288
T3-3	57804	57605	56367	54483	51516
T4-1	57596	57416	56331	53918	50941
T4-2	60494	60290	59276	55854	52549
T4-3	46683	46528	45501	43211	40830
T5-1	42754	42622	41718	40280	37767
T5-2	52082	51885	50913	49232	45900
T5-3	53442	53261	52124	50540	47232
T6-1	46212	46077	45214	44019	40874
T6-2	47088	46943	45843	44101	40533
T6-3	62710	62253	60859	58238	54729
T7-1	51459	51286	50404	47537	43947
T7-2	47390	47183	45969	43981	41068
T7-3	49735	49550	48540	46338	43131
