# Supplementary material for: Assessing the efficacy of natural soil biotin on soil quality, microbial diversity, and Rhododendron simsii growth for sustainable landscape architecture
Source: Front Microbiol. 2024 Aug 7;15:1421647. doi: 10.3389/fmicb.2024.1421647 (PMC11335535; doi:10.3389/fmicb.2024.1421647)
Supplement: Supplementary file 2 [file Table_2.xlsx]

## Sheet: Guild_sample.Reabundance
Supplementary table 2. The Phred score for all sample abundance of soil fungi
Phylum	Class	Order	Family	Genus	Species	CK-1	CK-2	CK-3	T1-1	T1-2	T1-3	T2-1	T2-2	T2-3	T3-1	T3-2	T3-3	T4-1	T4-2	T4-3	T5-1	T5-2	T5-3	T6-1	T6-2	T6-3	T7-1	T7-2	T7-3
Ascomycota	Archaeorhizomycetes	Archaeorhizomycetales	Archaeorhizomycetaceae	Archaeorhizomyces	unidentified	0	0	0	0	0	0	0	0	0	179	193	95	228	265	190	0	0	0	0	0	0	0	0	0
Ascomycota	Arthoniomycetes	Lichenostigmatales	Phaeococcomycetaceae	Phaeococcomyces	unidentified	26	9	0	0	0	0	0	8	0	20	0	0	0	0	22	28	31	0	22	11	0	48	27	19
Ascomycota	Dothideomycetes	Botryosphaeriales	Phyllostictaceae	Phyllosticta	Phyllosticta_paxistimae	0	0	0	0	0	0	0	0	0	0	14	0	0	3	3	0	23	20	0	12	0	0	0	11
Ascomycota	Dothideomycetes	Capnodiales	Dissoconiaceae	Pseudoveronaea	Pseudoveronaea_ellipsoidea	0	0	0	0	0	0	28	0	0	19	0	0	0	0	0	0	0	0	0	0	0	0	0	20
Ascomycota	Dothideomycetes	Capnodiales	Teratosphaeriaceae	Devriesia	unidentified	58	0	0	0	0	63	0	0	21	0	0	4	22	0	0	0	0	0	0	0	0	0	0	0
Ascomycota	Dothideomycetes	Cladosporiales	Cladosporiaceae	Cladosporium	Cladosporium_endophytica	0	0	0	0	0	37	0	0	0	0	0	0	0	41	0	52	28	0	0	35	33	0	34	0
Ascomycota	Dothideomycetes	Cladosporiales	Cladosporiaceae	Cladosporium	unclassified_Cladosporium	2719	2150	1978	1954	2951	3151	3159	2148	2409	2971	2922	2351	2047	2551	2011	2090	2765	3027	2665	2741	3912	2675	2372	2873
Ascomycota	Dothideomycetes	Cladosporiales	Cladosporiaceae	Toxicocladosporium	Toxicocladosporium_strelitziae	20	23	25	0	0	0	67	0	0	54	53	0	0	21	19	46	0	51	42	69	0	12	37	0
Ascomycota	Dothideomycetes	Dothideales	Dothioraceae	Dothiora	unclassified_Dothiora	24	0	9	10	0	16	33	17	7	21	29	8	8	7	6	8	26	23	0	9	0	13	9	15
Ascomycota	Dothideomycetes	Dothideales	Saccotheciaceae	Aureobasidium	Aureobasidium_leucospermi	36	0	0	0	59	0	0	60	62	0	107	0	0	40	0	0	0	0	0	0	128	0	0	0
Ascomycota	Dothideomycetes	Dothideales	Saccotheciaceae	Aureobasidium	Aureobasidium_melanogenum	0	63	67	0	105	0	58	0	0	0	0	0	0	0	35	0	0	0	0	0	0	0	0	29
Ascomycota	Dothideomycetes	Dothideomycetes_ord_Incertae_sedis	Eremomycetaceae	unidentified	unidentified	0	5	0	0	20	22	28	12	0	15	16	27	25	0	0	22	17	0	0	6	37	8	0	28
Ascomycota	Dothideomycetes	Muyocopronales	unidentified	Arxiella	Arxiella_dolichandrae	264	184	144	47	105	63	59	30	52	93	75	30	0	47	13	67	40	44	61	75	140	41	38	48
Ascomycota	Dothideomycetes	Mycosphaerellales	Mycosphaerellaceae	Cercospora	unclassified_Cercospora	69	96	99	115	51	111	123	72	82	99	100	92	89	0	8	57	72	134	109	104	168	79	79	61
Ascomycota	Dothideomycetes	Mycosphaerellales	Mycosphaerellaceae	Clypeosphaerella	Clypeosphaerella_quasiparkii	0	67	23	0	78	0	0	0	0	0	0	0	0	0	0	0	0	0	0	0	89	0	0	0
Ascomycota	Dothideomycetes	Mycosphaerellales	Mycosphaerellaceae	Phaeophleospora	unclassified_Phaeophleospora	0	57	40	30	113	0	0	0	0	0	0	0	0	0	0	0	0	0	0	0	120	0	0	0
Ascomycota	Dothideomycetes	Mycosphaerellales	Mycosphaerellaceae	Pseudocercospora	unclassified_Pseudocercospora	0	0	0	0	64	0	0	0	16	0	0	0	0	0	0	0	0	0	0	0	0	0	0	0
Ascomycota	Dothideomycetes	Mycosphaerellales	Mycosphaerellaceae	unclassified_Mycosphaerellaceae	unclassified_Mycosphaerellaceae	0	0	0	0	0	72	47	33	0	0	0	0	32	54	17	0	31	27	0	0	0	0	17	37
Ascomycota	Dothideomycetes	Mycosphaerellales	unclassified_Mycosphaerellales	unclassified_Mycosphaerellales	unclassified_Mycosphaerellales	48	0	0	41	0	40	0	0	33	38	0	47	0	42	0	0	12	0	0	0	31	0	0	0
Ascomycota	Dothideomycetes	Mytilinidiales	Mytilinidiaceae	unidentified	unidentified	185	61	76	71	54	148	0	12	0	108	83	111	15	39	14	0	2	5	7	0	0	17	21	24
Ascomycota	Dothideomycetes	Mytilinidiales	Mytilinidiales_fam_Incertae_sedis	Halokirschsteiniothelia	Halokirschsteiniothelia_maritima	0	0	0	0	15	26	0	0	0	0	0	0	0	0	0	0	0	0	0	17	9	0	0	0
Ascomycota	Dothideomycetes	Pleosporales	Coniothyriaceae	Coniothyrium	unidentified	72	34	54	26	59	98	57	74	65	88	70	60	55	27	61	48	71	42	45	100	32	75	61	71
Ascomycota	Dothideomycetes	Pleosporales	Coniothyriaceae	unclassified_Coniothyriaceae	unclassified_Coniothyriaceae	199	97	92	107	122	350	279	204	139	132	257	171	138	122	161	144	231	202	283	183	223	212	169	211
Ascomycota	Dothideomycetes	Pleosporales	Dictyosporiaceae	Pseudocoleophoma	Pseudocoleophoma_rusci	52	16	13	9	0	69	0	0	13	27	0	45	18	0	23	34	0	67	25	48	0	0	0	21
Ascomycota	Dothideomycetes	Pleosporales	Didymellaceae	Ascochyta	Ascochyta_phacae	70	0	0	41	0	81	67	0	78	0	0	0	0	0	0	49	89	0	100	0	43	23	58	0
Ascomycota	Dothideomycetes	Pleosporales	Didymellaceae	Didymella	Didymella_rosea	0	114	128	72	172	0	0	0	0	0	0	0	0	0	0	0	0	0	0	0	215	0	0	0
Ascomycota	Dothideomycetes	Pleosporales	Didymellaceae	Epicoccum	unclassified_Epicoccum	272	76	121	135	142	224	237	121	204	227	213	167	121	167	167	109	150	173	217	167	171	153	115	199
Ascomycota	Dothideomycetes	Pleosporales	Didymellaceae	Neoascochyta	Neoascochyta_dactylidis	0	0	29	0	76	0	0	0	0	0	0	0	0	0	0	0	0	0	0	0	0	0	0	0
Ascomycota	Dothideomycetes	Pleosporales	Didymellaceae	Neoascochyta	unclassified_Neoascochyta	32	43	0	0	0	0	88	47	63	60	91	0	0	0	0	44	0	0	0	83	111	50	38	0
Ascomycota	Dothideomycetes	Pleosporales	Didymellaceae	Stagonosporopsis	Stagonosporopsis_valerianellae	0	0	0	0	0	0	0	0	0	45	40	0	0	0	0	0	40	0	99	22	0	80	0	38
Ascomycota	Dothideomycetes	Pleosporales	Didymellaceae	Stagonosporopsis	unclassified_Stagonosporopsis	0	141	185	114	315	0	0	0	0	0	0	48	88	0	0	0	0	0	0	0	313	0	0	0
Ascomycota	Dothideomycetes	Pleosporales	Didymellaceae	unclassified_Didymellaceae	unclassified_Didymellaceae	753	484	573	545	795	1138	778	622	755	900	952	619	708	624	676	670	726	1054	800	931	840	663	724	909
Ascomycota	Dothideomycetes	Pleosporales	Didymosphaeriaceae	Aporospora	unidentified	44	0	0	0	0	0	0	0	16	43	45	55	0	39	0	30	0	0	0	49	71	20	0	52
Ascomycota	Dothideomycetes	Pleosporales	Didymosphaeriaceae	Paraphaeosphaeria	Paraphaeosphaeria_xanthorrhoeae	43	25	12	0	37	20	56	0	20	30	19	17	34	20	0	0	25	33	0	0	11	21	51	14
Ascomycota	Dothideomycetes	Pleosporales	Didymosphaeriaceae	Pseudopithomyces	Pseudopithomyces_palmicola	29	0	19	0	21	35	39	28	51	60	16	15	0	15	48	17	43	15	0	21	0	31	0	0
Ascomycota	Dothideomycetes	Pleosporales	Leptosphaeriaceae	Sphaerellopsis	Sphaerellopsis_filum	0	0	0	9	5	19	12	13	16	17	10	12	4	12	0	19	8	0	30	17	0	16	15	0
Ascomycota	Dothideomycetes	Pleosporales	Periconiaceae	Periconia	Periconia_byssoides	61	36	28	26	30	54	21	82	30	122	98	42	43	96	34	46	98	94	82	49	88	47	41	75
Ascomycota	Dothideomycetes	Pleosporales	Phaeosphaeriaceae	Neosetophoma	unclassified_Neosetophoma	0	0	10	0	0	24	21	0	11	0	36	0	0	0	0	8	0	5	36	0	0	20	34	0
Ascomycota	Dothideomycetes	Pleosporales	Phaeosphaeriaceae	Ophiosphaerella	Ophiosphaerella_aquatica	49	0	0	9	0	0	52	0	33	25	24	24	0	0	33	51	20	32	31	50	14	0	0	26
Ascomycota	Dothideomycetes	Pleosporales	Phaeosphaeriaceae	Ophiosphaerella	Ophiosphaerella_herpotricha	5	0	0	0	0	32	4	5	0	0	0	0	0	0	0	13	6	0	0	0	0	8	0	0
Ascomycota	Dothideomycetes	Pleosporales	Phaeosphaeriaceae	Paraphoma	Paraphoma_radicina	80	0	20	0	0	13	0	0	15	0	37	33	12	45	12	0	13	0	12	14	0	0	27	0
Ascomycota	Dothideomycetes	Pleosporales	Phaeosphaeriaceae	Paraphoma	Paraphoma_rhaphiolepidis	61	71	73	0	66	100	108	109	98	69	43	73	77	102	111	49	58	61	32	0	24	67	0	32
Ascomycota	Dothideomycetes	Pleosporales	Phaeosphaeriaceae	Phaeosphaeria	Phaeosphaeria_ampeli	0	34	40	0	95	0	67	0	0	66	0	0	0	55	0	48	0	0	0	0	0	0	0	0
Ascomycota	Dothideomycetes	Pleosporales	Phaeosphaeriaceae	Phaeosphaeria	Phaeosphaeria_phoenicicola	0	0	0	65	0	92	52	0	0	0	0	60	52	0	0	0	68	0	0	0	0	0	0	0
Ascomycota	Dothideomycetes	Pleosporales	Phaeosphaeriaceae	Phaeosphaeria	unclassified_Phaeosphaeria	0	0	0	0	0	0	0	0	0	0	0	0	0	0	0	0	0	0	0	78	95	0	0	0
Ascomycota	Dothideomycetes	Pleosporales	Phaeosphaeriaceae	unclassified_Phaeosphaeriaceae	unclassified_Phaeosphaeriaceae	0	7	0	0	0	0	0	7	16	17	0	0	12	6	0	0	0	0	0	0	0	8	8	0
Ascomycota	Dothideomycetes	Pleosporales	Pleosporaceae	Alternaria	Alternaria_sorghi	0	0	0	0	0	41	24	0	38	0	0	0	0	0	59	0	0	0	0	0	35	54	34	0
Ascomycota	Dothideomycetes	Pleosporales	Pleosporaceae	Alternaria	unclassified_Alternaria	759	690	702	568	1168	759	854	667	848	866	848	618	539	614	474	646	697	650	783	860	1226	663	718	688
Ascomycota	Dothideomycetes	Pleosporales	Pleosporaceae	Comoclathris	unclassified_Comoclathris	245	134	116	58	251	338	285	191	235	311	242	89	213	214	171	287	300	115	277	275	279	294	226	226
Ascomycota	Dothideomycetes	Pleosporales	Pleosporaceae	Curvularia	Curvularia_buchloes	0	0	0	0	0	0	0	0	0	0	0	0	0	0	0	27	39	20	0	0	0	0	0	0
Ascomycota	Dothideomycetes	Pleosporales	Pleosporaceae	Curvularia	Curvularia_pseudobrachyspora	27	21	0	29	40	18	0	0	30	0	0	0	0	0	0	0	15	0	0	0	53	20	0	0
Ascomycota	Dothideomycetes	Pleosporales	Pleosporaceae	Stemphylium	Stemphylium_majusculum	48	38	43	0	0	88	60	0	0	77	0	46	58	68	57	34	0	82	80	66	109	0	0	0
Ascomycota	Dothideomycetes	Pleosporales	Pleosporales_fam_Incertae_sedis	Pseudochaetosphaeronema	unidentified	47	25	16	0	0	0	0	0	0	0	0	0	0	0	0	0	0	0	0	0	0	0	0	0
Ascomycota	Dothideomycetes	Pleosporales	Sporormiaceae	Preussia	Preussia_minipascua	0	0	0	0	0	0	97	0	0	0	0	0	0	0	0	0	0	0	54	0	0	0	0	0
Ascomycota	Dothideomycetes	Pleosporales	Sporormiaceae	Preussia	Preussia_terricola	36	33	0	28	34	72	44	30	48	43	34	40	28	38	10	0	16	29	200	130	83	33	18	18
Ascomycota	Dothideomycetes	Pleosporales	Sporormiaceae	Sporormiella	Sporormiella_megalospora	9	0	0	0	0	0	0	0	7	0	20	0	0	0	0	0	0	17	8	0	0	0	0	6
Ascomycota	Dothideomycetes	Pleosporales	Sporormiaceae	unclassified_Sporormiaceae	unclassified_Sporormiaceae	0	0	0	0	51	0	0	0	86	0	0	0	0	0	0	64	0	0	0	0	33	0	0	0
Ascomycota	Dothideomycetes	Pleosporales	Sporormiaceae	unidentified	unidentified	730	306	341	313	452	805	632	578	620	513	802	660	503	511	466	635	650	611	708	701	660	590	469	601
Ascomycota	Dothideomycetes	Pleosporales	Testudinaceae	Lepidosphaeria	Lepidosphaeria_nicotiae	10	0	0	0	0	15	0	0	38	0	0	0	0	0	0	0	0	0	0	50	0	0	0	0
Ascomycota	Dothideomycetes	Pleosporales	Torulaceae	Torula	Torula_gaodangensis	80	32	21	20	32	80	43	63	52	88	55	0	0	44	30	0	34	62	44	63	56	45	70	68
Ascomycota	Dothideomycetes	Pleosporales	Trematosphaeriaceae	Trematosphaeria	unidentified	0	0	11	0	13	12	0	0	0	0	0	0	0	12	0	22	0	0	0	0	0	0	0	0
Ascomycota	Dothideomycetes	Pleosporales	unclassified_Pleosporales	unclassified_Pleosporales	unclassified_Pleosporales	232	77	18	86	177	192	210	106	240	218	118	138	123	117	66	107	186	175	152	225	103	190	203	140
Ascomycota	Dothideomycetes	Pleosporales	unidentified	Camarosporidiella	Camarosporidiella_eufemiana	0	0	0	0	0	8	0	0	0	13	0	0	0	11	0	0	8	17	0	0	4	0	13	0
Ascomycota	Dothideomycetes	Tubeufiales	Tubeufiaceae	Boerlagiomyces	Boerlagiomyces_websteri	0	18	0	10	10	0	0	0	0	0	0	0	0	0	0	0	0	0	42	0	0	0	0	0
Ascomycota	Dothideomycetes	Tubeufiales	Tubeufiaceae	Tubeufia	Tubeufia_brunnea	4	0	0	37	52	25	0	0	0	0	0	0	0	0	0	0	0	0	0	0	0	0	0	0
Ascomycota	Dothideomycetes	Tubeufiales	Wiesneriomycetaceae	Spissiomyces	unidentified	0	0	0	7	5	0	7	15	0	0	23	0	11	7	0	0	34	4	14	15	0	13	7	0
Ascomycota	Dothideomycetes	Venturiales	Sympoventuriaceae	Ochroconis	Ochroconis_ailanthi	5	25	41	0	31	0	0	0	0	0	0	0	0	0	0	0	0	0	0	0	29	0	0	0
Ascomycota	Dothideomycetes	Venturiales	Sympoventuriaceae	Verruconis	Verruconis_gallopava	46	22	28	0	20	19	44	68	64	44	0	39	65	65	17	9	34	36	18	0	0	0	0	0
Ascomycota	Dothideomycetes	unclassified_Dothideomycetes	unclassified_Dothideomycetes	unclassified_Dothideomycetes	unclassified_Dothideomycetes	0	79	0	0	140	0	0	0	0	0	0	0	0	0	0	0	0	0	0	0	111	0	0	0
Ascomycota	Dothideomycetes	unidentified	unidentified	Pseudoarthrographis	Pseudoarthrographis_phlogis	0	0	69	46	66	47	17	0	87	85	43	18	53	31	34	0	0	0	47	0	0	47	44	17
Ascomycota	Dothideomycetes	unidentified	unidentified	Thyrostroma	Thyrostroma_cornicola	0	0	0	0	13	0	0	59	0	30	0	0	0	33	0	0	27	0	28	60	0	20	0	16
Ascomycota	Eurotiomycetes	Chaetothyriales	Herpotrichiellaceae	Capronia	Capronia_epimyces	7	17	0	12	42	47	0	0	0	57	0	24	0	0	0	0	0	0	11	0	0	0	0	0
Ascomycota	Eurotiomycetes	Chaetothyriales	Herpotrichiellaceae	Capronia	Capronia_semi-immersa	0	42	0	98	153	34	0	0	0	0	0	0	7	0	21	0	0	0	0	0	0	0	0	0
Ascomycota	Eurotiomycetes	Chaetothyriales	Herpotrichiellaceae	Cladophialophora	Cladophialophora_carrionii	140	42	65	0	0	0	0	0	0	0	0	0	0	0	4	0	0	0	0	0	0	0	2	0
Ascomycota	Eurotiomycetes	Chaetothyriales	Herpotrichiellaceae	Cladophialophora	Cladophialophora_immunda	31	28	0	0	0	12	0	0	0	0	0	0	28	0	0	0	0	0	0	14	0	14	39	7
Ascomycota	Eurotiomycetes	Chaetothyriales	Herpotrichiellaceae	Cladophialophora	unidentified	0	0	17	0	43	0	0	0	0	0	0	0	0	0	0	0	0	0	0	0	48	0	0	0
Ascomycota	Eurotiomycetes	Chaetothyriales	Herpotrichiellaceae	Exophiala	Exophiala_capensis	0	0	7	0	21	0	19	3	23	0	34	27	12	0	17	0	21	28	0	14	14	5	0	0
Ascomycota	Eurotiomycetes	Chaetothyriales	Herpotrichiellaceae	Exophiala	Exophiala_oligosperma	0	0	0	0	0	0	30	0	6	0	0	0	9	0	5	0	0	0	0	0	0	0	11	0
Ascomycota	Eurotiomycetes	Chaetothyriales	Herpotrichiellaceae	Phialophora	Phialophora_alba	112	94	96	109	120	151	119	105	166	104	126	98	85	115	84	78	106	105	116	70	149	138	112	96
Ascomycota	Eurotiomycetes	Chaetothyriales	Herpotrichiellaceae	Veronaea	Veronaea_japonica	29	0	0	7	9	0	0	15	0	0	0	0	0	0	0	0	13	19	18	0	0	11	0	15
Ascomycota	Eurotiomycetes	Chaetothyriales	Trichomeriaceae	Lithohypha	Lithohypha_aloicola	0	18	6	0	5	22	20	0	0	0	0	0	0	11	0	16	0	12	0	19	25	10	28	0
Ascomycota	Eurotiomycetes	Chaetothyriales	Trichomeriaceae	unidentified	unidentified	0	22	0	0	0	47	0	0	0	20	39	0	20	20	7	17	18	27	26	11	24	44	0	0
Ascomycota	Eurotiomycetes	Chaetothyriales	unclassified_Chaetothyriales	unclassified_Chaetothyriales	unclassified_Chaetothyriales	0	21	0	0	0	0	0	0	0	62	108	65	0	0	20	0	0	0	0	0	0	0	0	0
Ascomycota	Eurotiomycetes	Chaetothyriales	unidentified	unidentified	unidentified	22	69	54	37	160	36	15	33	10	19	54	18	5	13	25	23	46	44	0	23	113	16	57	11
Ascomycota	Eurotiomycetes	Eurotiales	Aspergillaceae	Aspergillus	Aspergillus_brunneus	0	0	0	0	0	213	0	0	0	0	0	0	0	0	0	0	0	0	176	0	0	149	164	0
Ascomycota	Eurotiomycetes	Eurotiales	Aspergillaceae	Aspergillus	Aspergillus_caninus	43	7	0	0	0	15	0	11	0	12	34	0	26	4	0	11	0	9	0	20	26	0	32	28
Ascomycota	Eurotiomycetes	Eurotiales	Aspergillaceae	Aspergillus	Aspergillus_flavus	65	42	33	32	50	51	106	0	80	43	53	44	30	30	27	48	54	70	37	54	92	34	33	39
Ascomycota	Eurotiomycetes	Eurotiales	Aspergillaceae	Aspergillus	Aspergillus_heterocaryoticus	253	294	307	287	468	198	199	230	289	190	306	169	97	179	155	172	362	201	241	207	454	213	152	199
Ascomycota	Eurotiomycetes	Eurotiales	Aspergillaceae	Aspergillus	Aspergillus_keveii	0	0	14	9	8	24	43	10	25	0	0	14	0	12	0	6	29	19	0	0	45	10	8	0
Ascomycota	Eurotiomycetes	Eurotiales	Aspergillaceae	Aspergillus	Aspergillus_penicillioides	0	78	70	57	228	0	0	0	0	0	0	0	0	0	0	0	0	0	0	0	203	10	0	0
Ascomycota	Eurotiomycetes	Eurotiales	Aspergillaceae	Aspergillus	Aspergillus_versicolor	1907	1048	996	1076	1581	1912	1938	1405	1781	1743	2060	1512	1403	1400	1056	1420	1570	1629	1670	1682	1622	1480	1502	1516
Ascomycota	Eurotiomycetes	Eurotiales	Aspergillaceae	Aspergillus	unclassified_Aspergillus	290	257	279	274	572	174	170	153	114	263	256	220	193	155	156	151	171	227	208	180	533	258	138	133
Ascomycota	Eurotiomycetes	Eurotiales	Aspergillaceae	Penicillium	Penicillium_carneum	0	0	0	0	0	0	16	0	0	24	0	0	0	0	0	0	0	0	24	0	0	13	0	0
Ascomycota	Eurotiomycetes	Eurotiales	Aspergillaceae	Penicillium	Penicillium_citreosulfuratum	0	40	50	39	127	0	5	0	0	18	0	0	0	0	0	0	0	0	0	0	95	7	0	0
Ascomycota	Eurotiomycetes	Eurotiales	Aspergillaceae	Penicillium	Penicillium_kongii	0	0	0	0	40	0	0	0	10	0	0	0	10	0	0	0	0	0	0	0	0	0	0	0
Ascomycota	Eurotiomycetes	Eurotiales	Aspergillaceae	Penicillium	Penicillium_sumatraense	0	50	0	0	91	0	0	0	0	0	0	0	0	0	0	0	0	0	0	0	0	0	0	0
Ascomycota	Eurotiomycetes	Eurotiales	Aspergillaceae	Penicillium	unclassified_Penicillium	388	357	304	227	533	391	392	332	271	471	467	428	326	416	270	242	398	459	347	332	552	399	304	276
Ascomycota	Eurotiomycetes	Eurotiales	Aspergillaceae	Xeromyces	Xeromyces_bisporus	0	114	73	47	173	12	0	0	4	0	11	5	0	0	0	0	31	0	0	0	100	0	0	9
Ascomycota	Eurotiomycetes	Eurotiales	Aspergillaceae	unclassified_Aspergillaceae	unclassified_Aspergillaceae	0	95	87	65	166	0	0	0	0	0	0	0	0	0	0	0	0	0	11	0	195	0	0	0
Ascomycota	Eurotiomycetes	Eurotiales	Thermoascaceae	Byssochlamys	Byssochlamys_spectabilis	0	0	0	0	78	23	0	0	0	0	26	0	0	44	0	0	0	0	62	0	82	0	29	0
Ascomycota	Eurotiomycetes	Eurotiales	Thermoascaceae	Byssochlamys	unclassified_Byssochlamys	0	56	68	0	77	0	0	0	0	0	0	0	0	0	0	0	0	0	0	0	97	0	0	0
Ascomycota	Eurotiomycetes	Eurotiales	Thermoascaceae	Paecilomyces	Paecilomyces_maximus	26	9	0	34	0	0	0	0	0	0	23	27	0	0	0	10	35	6	40	42	12	0	26	20
Ascomycota	Eurotiomycetes	Eurotiales	Thermoascaceae	Thermoascus	Thermoascus_aurantiacus	27	365	345	236	693	13	27	29	6	13	0	0	0	0	10	22	0	13	0	0	548	21	23	0
Ascomycota	Eurotiomycetes	Eurotiales	Thermoascaceae	Thermoascus	Thermoascus_crustaceus	56	461	394	361	887	87	56	45	36	86	56	49	66	67	26	35	40	65	75	72	757	85	68	53
Ascomycota	Eurotiomycetes	Eurotiales	Trichocomaceae	Rasamsonia	Rasamsonia_composticola	0	59	85	52	168	4	0	0	0	0	0	0	0	0	0	0	0	0	0	0	99	0	4	0
Ascomycota	Eurotiomycetes	Eurotiales	Trichocomaceae	Sagenomella	Sagenomella_oligospora	84	51	35	75	39	28	65	41	0	117	82	13	50	55	0	14	0	50	49	16	43	0	27	19
Ascomycota	Eurotiomycetes	Eurotiales	Trichocomaceae	Talaromyces	Talaromyces_atroroseus	0	9	0	0	0	8	19	0	28	26	23	39	0	23	19	0	0	0	8	14	0	0	0	0
Ascomycota	Eurotiomycetes	Eurotiales	Trichocomaceae	Talaromyces	Talaromyces_ramulosus	96	49	58	38	94	112	104	32	95	35	90	103	69	96	54	135	95	97	84	94	74	0	91	55
Ascomycota	Eurotiomycetes	Eurotiales	Trichocomaceae	Talaromyces	unclassified_Talaromyces	238	137	161	143	252	287	283	175	244	235	261	168	223	221	164	145	136	217	340	235	245	187	166	265
Ascomycota	Eurotiomycetes	Eurotiales	Trichocomaceae	Thermomyces	Thermomyces_lanuginosus	78	866	879	613	1591	76	166	47	78	130	173	99	63	67	72	106	126	60	86	87	1390	70	158	84
Ascomycota	Eurotiomycetes	Onygenales	Onygenaceae	Amauroascus	Amauroascus_kuehnii	21	5	0	8	0	9	0	0	0	0	16	0	11	0	0	0	0	42	0	11	0	31	7	26
Ascomycota	Eurotiomycetes	Onygenales	Onygenales_fam_Incertae_sedis	Chrysosporium	Chrysosporium_submersum	0	4	10	0	6	0	25	21	0	0	7	0	5	0	0	5	0	0	0	31	8	3	0	12
Ascomycota	Eurotiomycetes	Onygenales	unidentified	Spiromastix	Spiromastix_warcupii	27	11	0	0	0	30	0	0	3	18	0	14	5	0	0	20	7	17	0	14	0	5	0	4
Ascomycota	Eurotiomycetes	unclassified_Eurotiomycetes	unclassified_Eurotiomycetes	unclassified_Eurotiomycetes	unclassified_Eurotiomycetes	0	33	34	0	133	0	0	0	0	0	0	0	0	0	0	0	0	0	0	0	104	0	0	0
Ascomycota	Laboulbeniomycetes	Pyxidiophorales	Pyxidiophoraceae	Pyxidiophora	Pyxidiophora_arvernensis	10	0	11	13	0	18	0	0	0	0	0	17	0	0	24	7	8	11	0	16	0	0	8	0
Ascomycota	Leotiomycetes	Helotiales	Helotiaceae	Articulospora	Articulospora_proliferata	138	64	73	0	83	33	27	19	68	40	142	121	0	165	110	83	88	109	0	0	0	103	29	38
Ascomycota	Leotiomycetes	Helotiales	Helotiaceae	Articulospora	unidentified	0	21	18	10	25	0	0	0	0	0	0	0	0	0	0	0	0	0	0	0	0	0	0	0
Ascomycota	Leotiomycetes	Helotiales	Helotiaceae	Scytalidium	Scytalidium_lignicola	19	27	0	0	0	0	0	0	0	37	0	0	0	0	0	0	0	10	0	5	0	0	0	0
Ascomycota	Leotiomycetes	Helotiales	Helotiaceae	Scytalidium	unclassified_Scytalidium	0	0	0	26	24	81	0	11	7	0	13	0	0	0	0	0	0	0	0	0	0	0	0	7
Ascomycota	Leotiomycetes	Helotiales	Helotiaceae	Tetracladium	Tetracladium_furcatum	0	0	0	21	42	0	0	0	0	0	0	0	0	0	0	0	0	0	0	0	48	0	0	0
Ascomycota	Leotiomycetes	Helotiales	Helotiaceae	Tetracladium	Tetracladium_marchalianum	21	0	0	0	0	19	0	10	0	0	6	23	0	20	9	0	0	0	4	16	0	0	0	28
Ascomycota	Leotiomycetes	Helotiales	Helotiaceae	Tetracladium	unidentified	0	14	14	0	42	0	0	0	0	0	0	0	0	0	0	0	0	0	0	0	28	0	0	0
Ascomycota	Leotiomycetes	Helotiales	Mollisiaceae	unclassified_Mollisiaceae	unclassified_Mollisiaceae	0	0	0	8	0	0	0	12	11	3	0	0	10	9	0	10	0	0	22	28	0	23	11	0
Ascomycota	Leotiomycetes	Helotiales	Sclerotiniaceae	Botryotinia	Botryotinia_ranunculi	183	99	83	0	64	105	133	90	152	91	163	90	102	125	91	109	129	103	84	145	80	142	90	116
Ascomycota	Leotiomycetes	Helotiales	unclassified_Helotiales	unclassified_Helotiales	unclassified_Helotiales	83	0	69	96	135	27	43	21	72	32	134	59	2	31	77	42	67	23	0	0	29	19	16	12
Ascomycota	Leotiomycetes	Helotiales	unidentified	Xenopolyscytalum	Xenopolyscytalum_pinea	5	0	7	40	65	49	0	15	23	0	0	0	13	3	0	0	0	14	0	0	0	5	4	0
Ascomycota	Leotiomycetes	Helotiales	unidentified	unclassified_unidentified	unclassified_unidentified	463	311	321	168	303	444	106	65	101	370	445	282	241	316	203	314	451	300	35	0	87	98	19	90
Ascomycota	Leotiomycetes	Thelebolales	Pseudeurotiaceae	Gymnostellatospora	unclassified_Gymnostellatospora	31	35	20	11	59	117	39	53	19	40	77	19	36	36	19	45	45	41	86	68	22	35	40	35
Ascomycota	Leotiomycetes	Thelebolales	Thelebolaceae	Ramgea	Ramgea_ozimecii	0	19	0	0	59	0	0	0	0	0	0	0	0	0	0	0	0	8	0	0	32	0	0	0
Ascomycota	Leotiomycetes	Thelebolales	Thelebolaceae	Thelebolus	Thelebolus_ellipsoideus	0	0	0	0	28	0	0	13	0	0	0	0	0	15	0	0	0	0	0	0	39	0	10	0
Ascomycota	Leotiomycetes	Thelebolales	unclassified_Thelebolales	unclassified_Thelebolales	unclassified_Thelebolales	187	82	79	107	105	156	215	162	155	228	201	121	180	161	134	146	195	222	199	183	120	168	186	93
Ascomycota	Leotiomycetes	unclassified_Leotiomycetes	unclassified_Leotiomycetes	unclassified_Leotiomycetes	unclassified_Leotiomycetes	1187	643	671	106	180	272	461	432	553	1607	1453	883	127	128	78	131	95	106	103	97	155	51	74	81
Ascomycota	Leotiomycetes	unidentified	unidentified	Leohumicola	Leohumicola_minima	14	56	0	0	62	19	0	0	0	0	27	36	0	0	0	0	15	22	10	0	50	0	0	7
Ascomycota	Leotiomycetes	unidentified	unidentified	Scytalidium	Scytalidium_circinatum	10	0	17	35	64	0	6	8	0	56	0	25	34	24	10	0	36	89	0	0	0	32	0	0
Ascomycota	Leotiomycetes	unidentified	unidentified	unidentified	unidentified	87	0	13	0	12	32	66	112	113	0	17	0	15	30	18	0	0	8	13	0	0	28	0	16
Ascomycota	Pezizomycetes	Pezizales	Ascodesmidaceae	Cephaliophora	unidentified	24	0	3	0	7	0	0	0	0	20	27	0	25	30	7	0	16	8	0	24	18	0	0	13
Ascomycota	Pezizomycetes	Pezizales	Pezizaceae	Iodophanus	Iodophanus_carneus	17	14	13	17	11	47	32	19	36	30	60	0	27	10	0	7	7	0	0	34	23	15	26	13
Ascomycota	Pezizomycetes	Pezizales	Pezizaceae	Iodophanus	unidentified	95	22	12	35	38	64	66	65	72	0	104	77	74	82	38	87	63	94	58	75	52	55	69	81
Ascomycota	Pezizomycetes	Pezizales	Pezizaceae	Peziza	Peziza_ostracoderma	27	9	10	23	0	0	16	0	0	11	49	9	17	17	25	38	0	0	10	34	30	40	9	19
Ascomycota	Pezizomycetes	Pezizales	Pyronemataceae	Lasiobolidium	Lasiobolidium_spirale	91	25	52	17	15	14	52	25	16	0	35	31	46	92	24	27	0	0	0	10	38	34	32	0
Ascomycota	Pezizomycetes	Pezizales	Pyronemataceae	Pseudaleuria	unidentified	1164	463	481	551	513	1327	1342	1111	1158	1184	1219	937	876	812	718	923	1110	1190	1166	1078	978	1101	872	1083
Ascomycota	Pezizomycetes	Pezizales	Pyronemataceae	Scutellinia	Scutellinia_scutellata	69	13	0	0	0	0	0	0	0	0	28	45	0	13	7	0	0	0	0	0	0	0	0	0
Ascomycota	Pezizomycetes	Pezizales	Pyronemataceae	Sphaerosporella	unidentified	0	0	21	16	42	0	0	0	0	0	0	0	0	0	0	0	0	0	0	0	33	0	0	0
Ascomycota	Pezizomycetes	Pezizales	Pyronemataceae	unclassified_Pyronemataceae	unclassified_Pyronemataceae	0	0	0	0	0	0	0	4	4	0	0	13	0	0	0	0	12	0	15	4	0	12	8	11
Ascomycota	Pezizomycetes	Pezizales	Pyronemataceae	unidentified	unidentified	66	21	7	31	15	71	39	24	70	40	93	46	21	44	19	58	11	23	26	74	22	68	41	11
Ascomycota	Pezizomycetes	Pezizales	Tuberaceae	Tuber	Tuber_huidongense	6	0	14	0	9	0	20	5	0	17	0	6	0	13	14	8	12	21	17	10	27	26	0	18
Ascomycota	Pezizomycetes	Pezizales	unclassified_Pezizales	unclassified_Pezizales	unclassified_Pezizales	0	12	7	0	39	0	0	0	0	0	0	0	0	0	0	0	0	0	0	0	24	0	0	0
Ascomycota	Saccharomycetes	Saccharomycetales	Debaryomycetaceae	Candida	Candida_metapsilosis	186	61	0	93	71	204	125	153	181	74	173	115	149	140	74	88	161	105	141	99	106	136	137	85
Ascomycota	Saccharomycetes	Saccharomycetales	Debaryomycetaceae	Candida	Candida_parapsilosis	687	223	269	308	353	691	751	590	601	625	729	466	496	491	417	512	600	606	504	542	415	481	588	484
Ascomycota	Saccharomycetes	Saccharomycetales	Debaryomycetaceae	Candida	Candida_tropicalis	394	237	237	209	337	548	500	369	403	563	589	396	343	462	242	319	369	323	517	500	439	467	288	435
Ascomycota	Saccharomycetes	Saccharomycetales	Debaryomycetaceae	Debaryomyces	unclassified_Debaryomyces	132	62	69	59	57	172	148	133	79	115	99	127	128	110	98	119	142	174	153	182	168	122	142	153
Ascomycota	Saccharomycetes	Saccharomycetales	Debaryomycetaceae	Kurtzmaniella	[Candida]_quercitrusa	20	0	0	0	0	0	16	9	17	0	13	0	14	0	0	13	0	17	11	22	18	0	6	0
Ascomycota	Saccharomycetes	Saccharomycetales	Debaryomycetaceae	Lodderomyces	Lodderomyces_elongisporus	81	20	31	0	38	85	58	59	75	62	57	33	22	60	0	26	63	41	49	60	44	38	73	33
Ascomycota	Saccharomycetes	Saccharomycetales	Debaryomycetaceae	Meyerozyma	Meyerozyma_caribbica	65	0	0	42	44	106	77	68	77	86	115	74	74	85	54	62	74	79	87	114	89	77	110	79
Ascomycota	Saccharomycetes	Saccharomycetales	Debaryomycetaceae	Millerozyma	Millerozyma_farinosa	33	0	0	45	0	37	53	35	42	26	0	0	0	0	0	41	48	0	0	23	21	26	51	37
Ascomycota	Saccharomycetes	Saccharomycetales	Debaryomycetaceae	Millerozyma	Millerozyma_miso	52	0	0	0	0	53	58	0	47	0	0	52	49	0	0	39	54	0	0	64	0	43	26	50
Ascomycota	Saccharomycetes	Saccharomycetales	Debaryomycetaceae	Millerozyma	unclassified_Millerozyma	87	42	50	37	60	91	117	67	65	70	137	124	55	79	78	62	63	79	89	65	66	62	88	90
Ascomycota	Saccharomycetes	Saccharomycetales	Debaryomycetaceae	Teunomyces	[Candida]_sake	717	291	433	365	372	764	770	556	665	812	706	586	685	580	425	506	632	633	700	682	638	922	645	657
Ascomycota	Saccharomycetes	Saccharomycetales	Phaffomycetaceae	Wickerhamomyces	Wickerhamomyces_anomalus	160	72	43	72	71	216	281	171	217	182	213	179	158	134	84	113	115	151	168	124	79	173	139	174
Ascomycota	Saccharomycetes	Saccharomycetales	Pichiaceae	Pichia	Pichia_fermentans	130	177	156	98	130	163	0	64	84	141	220	142	126	150	212	123	109	171	231	180	126	50	271	101
Ascomycota	Saccharomycetes	Saccharomycetales	Pichiaceae	Pichia	unclassified_Pichia	104	0	0	189	327	188	217	94	207	69	0	0	0	113	0	0	0	0	0	0	448	203	0	0
Ascomycota	Saccharomycetes	Saccharomycetales	Saccharomycetaceae	Kazachstania	Kazachstania_humilis	1064	520	476	559	777	1460	1290	1001	1157	1312	1280	840	780	799	704	839	974	1086	1114	1134	824	864	808	913
Ascomycota	Saccharomycetes	Saccharomycetales	Saccharomycetaceae	Saccharomyces	Saccharomyces_cerevisiae	297	145	134	0	0	385	0	303	237	137	157	161	149	86	0	0	0	0	72	94	130	0	0	236
Ascomycota	Saccharomycetes	Saccharomycetales	Saccharomycetaceae	Saccharomyces	Saccharomyces_mikatae	25	0	0	0	0	34	19	0	0	0	15	0	0	0	0	0	12	0	0	0	0	0	0	20
Ascomycota	Saccharomycetes	Saccharomycetales	Saccharomycetaceae	Torulaspora	Torulaspora_delbrueckii	79	0	24	21	18	64	104	54	76	33	91	36	43	47	36	43	33	51	44	71	62	77	92	65
Ascomycota	Saccharomycetes	Saccharomycetales	Saccharomycodaceae	Hanseniaspora	Hanseniaspora_vineae	59	30	0	25	33	80	103	0	54	44	58	45	0	48	0	51	83	50	45	55	37	42	0	90
Ascomycota	Saccharomycetes	Saccharomycetales	Trichomonascaceae	Trichomonascus	[Candida]_mucifera	0	0	0	0	0	24	13	0	0	5	14	0	0	4	0	15	0	0	7	19	7	0	13	0
Ascomycota	Saccharomycetes	Saccharomycetales	unclassified_Saccharomycetales	unclassified_Saccharomycetales	unclassified_Saccharomycetales	0	38	0	0	140	0	0	0	0	24	0	0	0	0	0	0	36	0	0	10	130	0	0	11
Ascomycota	Saccharomycetes	Saccharomycetales	unidentified	Candida	[Candida]_africana	1843	776	836	818	1166	2024	1929	1311	1529	1951	2023	1555	1443	1537	1183	1507	1812	1753	1770	1799	1514	1524	1502	1789
Ascomycota	Saccharomycetes	Saccharomycetales	unidentified	Candida	[Candida]_subhashii	46	24	21	6	28	0	36	0	36	31	25	23	0	14	0	44	38	0	0	20	36	29	53	51
Ascomycota	Saccharomycetes	Saccharomycetales	unidentified	Kuraishia	Kuraishia_molischiana	19	3	0	0	5	6	0	0	8	3	0	0	0	0	17	21	27	39	0	0	0	6	0	5
Ascomycota	Saccharomycetes	Saccharomycetales	unidentified	Starmerella	Starmerella_kuoi	54	29	0	0	0	48	30	60	51	0	66	31	0	25	0	0	35	0	0	39	0	57	0	0
Ascomycota	Saccharomycetes	Saccharomycetales	unidentified	unidentified	unidentified	0	10	19	0	31	51	0	0	0	0	21	0	0	19	0	13	0	0	0	0	36	0	0	0
Ascomycota	Sordariomycetes	Branch06	unidentified	unidentified	unidentified	71	16	21	17	22	62	0	45	20	122	0	43	25	15	15	67	47	34	30	27	34	0	0	37
Ascomycota	Sordariomycetes	Chaetosphaeriales	Chaetosphaeriaceae	Chloridium	Chloridium_aseptatum	45	0	9	9	4	35	0	9	76	0	0	0	73	0	0	4	0	0	0	28	0	0	0	0
Ascomycota	Sordariomycetes	Chaetosphaeriales	Chaetosphaeriaceae	Codinaea	Codinaea_acaciae	0	80	98	64	202	0	0	0	0	0	0	0	0	0	0	7	0	0	0	0	169	0	0	0
Ascomycota	Sordariomycetes	Coniochaetales	Coniochaetaceae	Coniochaeta	Coniochaeta_cypraeaspora	57	30	12	16	34	60	59	62	43	93	48	50	74	20	44	40	71	53	50	61	33	37	42	65
Ascomycota	Sordariomycetes	Coniochaetales	Coniochaetaceae	Coniochaeta	Coniochaeta_fasciculata	1141	780	558	214	343	282	522	284	506	273	465	396	416	601	345	117	150	285	79	59	50	146	15	11
Ascomycota	Sordariomycetes	Coniochaetales	Coniochaetaceae	Coniochaeta	Coniochaeta_gigantospora	52	22	0	22	33	74	169	47	52	219	154	22	17	9	32	67	78	35	0	0	0	0	0	0
Ascomycota	Sordariomycetes	Coniochaetales	Coniochaetaceae	Coniochaeta	Coniochaeta_lignicola	0	0	0	0	56	0	0	0	0	34	0	13	409	346	351	0	25	11	0	0	0	18	33	0
Ascomycota	Sordariomycetes	Coniochaetales	Coniochaetaceae	Coniochaeta	Coniochaeta_simbalensis	0	0	0	0	0	0	33	0	50	28	67	0	0	0	6	0	12	0	0	0	0	0	0	0
Ascomycota	Sordariomycetes	Conioscyphales	unclassified_Conioscyphales	unclassified_Conioscyphales	unclassified_Conioscyphales	0	63	0	23	109	0	0	0	0	0	0	0	0	0	0	0	0	0	0	0	143	0	0	0
Ascomycota	Sordariomycetes	Glomerellales	Glomerellaceae	Colletotrichum	Colletotrichum_jasminigenum	166	82	51	82	64	0	172	124	88	209	96	75	66	64	115	101	99	107	103	141	119	67	73	104
Ascomycota	Sordariomycetes	Glomerellales	Glomerellaceae	Colletotrichum	unclassified_Colletotrichum	27	51	62	0	104	63	27	22	58	60	80	41	26	60	25	61	51	74	40	45	95	27	26	37
Ascomycota	Sordariomycetes	Glomerellales	Plectosphaerellaceae	Gibellulopsis	Gibellulopsis_serrae	0	110	98	0	101	0	0	8	0	99	0	0	27	0	0	0	18	0	0	0	138	64	0	16
Ascomycota	Sordariomycetes	Glomerellales	Plectosphaerellaceae	Gibellulopsis	unclassified_Gibellulopsis	0	0	0	0	76	0	0	0	0	0	0	0	0	0	0	0	0	0	0	0	0	0	0	0
Ascomycota	Sordariomycetes	Glomerellales	Plectosphaerellaceae	Lectera	unclassified_Lectera	0	0	0	0	74	0	0	0	0	0	0	0	0	0	0	0	0	0	0	0	89	0	0	0
Ascomycota	Sordariomycetes	Glomerellales	Plectosphaerellaceae	Plectosphaerella	Plectosphaerella_niemeijerarum	357	379	414	257	813	457	288	218	280	209	233	202	236	231	157	164	262	261	274	295	680	214	200	273
Ascomycota	Sordariomycetes	Glomerellales	Plectosphaerellaceae	Sodiomyces	Sodiomyces_alcalophilus	0	0	0	0	0	0	0	28	32	13	0	0	0	0	0	30	82	69	0	0	0	0	0	9
Ascomycota	Sordariomycetes	Hypocreales	Bionectriaceae	Clonostachys	Clonostachys_miodochialis	0	42	0	0	0	0	0	0	0	22	0	45	0	33	0	40	47	81	58	95	37	41	52	0
Ascomycota	Sordariomycetes	Hypocreales	Bionectriaceae	Clonostachys	Clonostachys_solani	46	0	0	14	0	0	46	29	11	0	0	0	0	0	0	0	0	0	11	0	15	22	42	36
Ascomycota	Sordariomycetes	Hypocreales	Bionectriaceae	Paracylindrocarpon	Paracylindrocarpon_aloicola	0	61	51	51	134	0	0	0	0	16	0	0	0	0	0	0	0	0	0	0	154	0	0	0
Ascomycota	Sordariomycetes	Hypocreales	Cordycipitaceae	Lecanicillium	Lecanicillium_coprophilum	158	89	88	97	194	194	189	102	143	123	193	112	134	173	99	134	128	159	166	236	234	163	115	129
Ascomycota	Sordariomycetes	Hypocreales	Cordycipitaceae	Simplicillium	Simplicillium_aogashimaense	0	34	32	24	84	0	0	0	0	0	0	0	0	0	0	0	0	0	0	0	108	0	0	0
Ascomycota	Sordariomycetes	Hypocreales	Cordycipitaceae	Simplicillium	Simplicillium_cylindrosporum	7	0	0	0	0	0	11	0	0	0	0	0	0	28	0	2	0	0	0	0	0	8	12	0
Ascomycota	Sordariomycetes	Hypocreales	Cordycipitaceae	unclassified_Cordycipitaceae	unclassified_Cordycipitaceae	51	21	11	0	13	10	45	0	5	66	21	33	23	22	27	63	16	21	63	18	29	25	18	24
Ascomycota	Sordariomycetes	Hypocreales	Hypocreaceae	Trichoderma	Trichoderma_pubescens	37	0	0	0	0	34	0	0	24	0	24	0	54	44	0	0	47	85	56	0	0	93	0	57
Ascomycota	Sordariomycetes	Hypocreales	Hypocreaceae	Trichoderma	Trichoderma_simmonsii	79	0	0	0	94	73	0	0	0	165	0	59	0	52	100	77	98	95	65	0	0	0	0	0
Ascomycota	Sordariomycetes	Hypocreales	Hypocreaceae	Trichoderma	Trichoderma_yunnanense	0	133	132	74	203	0	0	0	0	0	58	0	0	0	0	29	60	0	0	0	186	0	67	0
Ascomycota	Sordariomycetes	Hypocreales	Hypocreaceae	Trichoderma	unclassified_Trichoderma	197	150	104	171	226	160	371	249	330	154	291	220	314	96	81	157	213	95	181	301	356	231	146	215
Ascomycota	Sordariomycetes	Hypocreales	Hypocreales_fam_Incertae_sedis	Sarocladium	Sarocladium_implicatum	0	0	0	0	0	0	0	0	0	0	0	0	0	0	0	0	15	0	0	0	67	0	0	0
Ascomycota	Sordariomycetes	Hypocreales	Hypocreales_fam_Incertae_sedis	Sarocladium	Sarocladium_kiliense	110	0	0	80	0	83	132	98	108	85	0	80	0	0	0	0	138	67	96	37	0	72	0	0
Ascomycota	Sordariomycetes	Hypocreales	Hypocreales_fam_Incertae_sedis	Sarocladium	Sarocladium_zeae	124	86	97	116	204	241	142	174	216	89	230	180	104	189	107	165	183	303	258	157	138	196	112	144
Ascomycota	Sordariomycetes	Hypocreales	Hypocreales_fam_Incertae_sedis	Stilbella	unidentified	0	29	0	0	40	0	0	0	0	0	0	0	0	0	0	0	0	0	0	0	37	0	0	0
Ascomycota	Sordariomycetes	Hypocreales	Nectriaceae	Cosmospora	Cosmospora_stegonsporii	0	0	0	0	0	0	0	0	0	0	0	0	0	0	0	0	35	0	0	0	0	0	37	0
Ascomycota	Sordariomycetes	Hypocreales	Nectriaceae	Fusarium	Fusarium_asiaticum	145	127	128	84	269	95	129	87	99	119	115	100	119	97	78	95	164	139	188	101	0	127	105	122
Ascomycota	Sordariomycetes	Hypocreales	Nectriaceae	Fusarium	Fusarium_equiseti	541	443	387	377	728	484	620	380	581	576	691	467	338	368	385	433	493	326	382	432	765	495	567	415
Ascomycota	Sordariomycetes	Hypocreales	Nectriaceae	Fusarium	[Neocosmospora]_rubicola	68	117	118	123	232	109	225	67	83	119	130	89	0	115	64	59	81	118	141	138	306	43	171	121
Ascomycota	Sordariomycetes	Hypocreales	Nectriaceae	Fusarium	unclassified_Fusarium	1050	872	909	757	1866	711	858	605	686	1067	937	761	741	451	574	607	617	861	937	507	2210	580	750	729
Ascomycota	Sordariomycetes	Hypocreales	Nectriaceae	Fusicolla	Fusicolla_acetilerea	0	74	90	0	121	0	14	0	18	14	21	0	0	0	0	0	0	0	0	0	162	12	14	0
Ascomycota	Sordariomycetes	Hypocreales	Nectriaceae	Fusicolla	Fusicolla_ossicola	0	0	0	0	0	0	35	51	0	64	0	0	0	0	0	0	0	0	44	0	0	0	0	30
Ascomycota	Sordariomycetes	Hypocreales	Nectriaceae	Ilyonectria	Ilyonectria_robusta	0	0	0	0	71	0	0	0	0	0	0	0	0	0	0	0	0	0	0	0	0	0	0	0
Ascomycota	Sordariomycetes	Hypocreales	Nectriaceae	Nectria	Nectria_dematiosa	173	161	156	139	297	343	220	245	283	520	338	248	191	186	236	240	296	404	354	234	244	384	306	240
Ascomycota	Sordariomycetes	Hypocreales	Nectriaceae	unclassified_Nectriaceae	unclassified_Nectriaceae	0	0	0	0	48	0	0	0	0	21	33	0	0	0	0	0	0	0	0	25	59	0	0	0
Ascomycota	Sordariomycetes	Hypocreales	Ophiocordycipitaceae	Hirsutella	Hirsutella_minnesotensis	0	0	0	0	0	0	7	8	29	0	15	11	9	0	0	7	47	0	42	18	0	0	0	48
Ascomycota	Sordariomycetes	Hypocreales	Ophiocordycipitaceae	Ophiocordyceps	Ophiocordyceps_sobolifera	0	99	120	77	229	0	0	0	0	0	0	0	0	0	0	0	0	0	0	0	265	0	0	0
Ascomycota	Sordariomycetes	Hypocreales	Ophiocordycipitaceae	Purpureocillium	Purpureocillium_lilacinum	148	145	131	178	278	291	344	232	290	288	386	261	204	308	213	268	288	278	307	359	285	250	311	230
Ascomycota	Sordariomycetes	Hypocreales	Sarocladiaceae	Sarocladium	Sarocladium_oryzae	0	0	0	13	0	0	0	0	0	0	13	0	0	0	0	0	0	0	0	16	0	23	0	0
Ascomycota	Sordariomycetes	Hypocreales	Stachybotryaceae	Cymostachys	Cymostachys_thailandica	244	74	99	99	145	136	289	118	185	189	184	141	126	108	129	133	210	199	209	222	100	217	210	174
Ascomycota	Sordariomycetes	Hypocreales	Stachybotryaceae	Paramyrothecium	unclassified_Paramyrothecium	0	24	0	0	83	0	0	0	0	0	0	0	0	0	0	0	0	0	0	0	63	0	0	0
Ascomycota	Sordariomycetes	Hypocreales	Stachybotryaceae	Stachybotrys	unclassified_Stachybotrys	0	0	0	0	0	0	0	13	0	0	0	0	0	17	0	0	0	0	31	29	0	34	0	0
Ascomycota	Sordariomycetes	Hypocreales	Stachybotryaceae	Xenomyrothecium	Xenomyrothecium_tongaense	0	0	0	0	33	0	0	0	0	0	0	0	0	0	0	0	0	0	0	0	32	0	0	0
Ascomycota	Sordariomycetes	Hypocreales	unclassified_Hypocreales	unclassified_Hypocreales	unclassified_Hypocreales	188	145	127	104	200	187	206	84	210	178	129	133	71	102	45	101	167	175	145	210	188	208	105	192
Ascomycota	Sordariomycetes	Hypocreales	unidentified	Acremonium	Acremonium_dichromosporum	0	70	57	52	150	45	62	21	12	60	63	35	26	17	19	44	0	39	0	0	121	0	0	0
Ascomycota	Sordariomycetes	Hypocreales	unidentified	Acremonium	Acremonium_egyptiacum	907	597	565	496	907	841	939	756	734	841	995	683	692	679	638	753	776	901	793	877	852	727	674	750
Ascomycota	Sordariomycetes	Hypocreales	unidentified	Acremonium	Acremonium_sordidulum	0	0	12	0	0	16	0	0	0	0	0	0	0	0	0	0	13	24	0	18	0	0	0	26
Ascomycota	Sordariomycetes	Hypocreales	unidentified	Acremonium	unclassified_Acremonium	22	17	21	0	22	17	40	19	47	0	28	37	0	0	21	0	19	10	0	36	30	0	0	0
Ascomycota	Sordariomycetes	Hypocreales	unidentified	unclassified_unidentified	unclassified_unidentified	0	0	22	0	63	0	0	0	0	0	0	0	0	11	0	0	37	0	21	19	55	0	0	0
Ascomycota	Sordariomycetes	Microascales	Microascaceae	Acaulium	unclassified_Acaulium	7	0	0	0	0	0	20	0	0	0	31	0	0	0	0	0	0	10	0	0	0	0	21	0
Ascomycota	Sordariomycetes	Microascales	Microascaceae	Cephalotrichum	unclassified_Cephalotrichum	0	0	0	31	88	0	0	0	0	0	0	0	0	0	0	0	0	0	0	0	81	0	0	0
Ascomycota	Sordariomycetes	Microascales	Microascaceae	Enterocarpus	Enterocarpus_grenotii	318	231	224	221	375	443	308	248	269	303	417	270	333	220	240	286	231	330	240	291	296	267	192	195
Ascomycota	Sordariomycetes	Microascales	Microascaceae	Kernia	Kernia_geniculotricha	137	36	43	24	56	92	162	99	84	133	122	127	57	110	70	83	77	136	69	76	75	127	44	70
Ascomycota	Sordariomycetes	Microascales	Microascaceae	Microascus	Microascus_alveolaris	57	0	0	17	30	33	27	40	22	0	0	0	0	40	21	18	0	54	85	69	0	21	57	39
Ascomycota	Sordariomycetes	Microascales	Microascaceae	Microascus	Microascus_brevicaulis	18	0	21	0	34	29	39	35	46	22	46	36	0	27	0	22	37	0	33	38	0	35	0	12
Ascomycota	Sordariomycetes	Microascales	Microascaceae	Pseudallescheria	Pseudallescheria_boydii	45	0	26	22	38	59	23	0	65	0	45	13	0	0	23	0	41	28	49	0	36	14	5	0
Ascomycota	Sordariomycetes	Microascales	Microascaceae	unclassified_Microascaceae	unclassified_Microascaceae	93	40	25	53	74	80	84	99	50	76	118	93	78	52	62	89	72	121	114	125	72	87	106	100
Ascomycota	Sordariomycetes	Myrmecridiales	Myrmecridiaceae	Myrmecridium	unclassified_Myrmecridium	83	34	29	34	46	85	98	31	36	95	22	31	47	24	43	39	44	69	23	81	53	63	83	82
Ascomycota	Sordariomycetes	Pisorisporiales	Pisorisporiaceae	Achroceratosphaeria	Achroceratosphaeria_potamia	219	213	170	289	334	50	169	128	304	160	206	187	254	156	128	216	200	273	90	197	44	49	13	43
Ascomycota	Sordariomycetes	Pleurotheciales	Pleurotheciaceae	Pleurothecium	Pleurothecium_aquaticum	37	0	0	0	6	0	36	19	0	0	0	7	0	0	0	0	0	0	9	0	0	0	0	0
Ascomycota	Sordariomycetes	Pleurotheciales	Pleurotheciaceae	Pleurothecium	Pleurothecium_floriforme	33	76	34	63	35	36	229	76	60	207	199	240	94	107	81	13	0	3	55	19	69	56	0	17
Ascomycota	Sordariomycetes	Savoryellales	Savoryellaceae	Savoryella	Savoryella_longispora	30	0	0	0	0	11	0	0	0	0	0	0	0	21	0	0	0	0	0	0	0	0	0	0
Ascomycota	Sordariomycetes	Sordariales	Cephalothecaceae	Phialemonium	Phialemonium_inflatum	489	454	402	467	735	695	732	532	672	785	23	533	511	37	489	484	607	566	590	700	623	11	621	662
Ascomycota	Sordariomycetes	Sordariales	Chaetomiaceae	Acrophialophora	unclassified_Acrophialophora	0	5	0	0	0	21	77	0	0	0	0	0	0	0	0	0	0	0	19	0	0	0	0	0
Ascomycota	Sordariomycetes	Sordariales	Chaetomiaceae	Botryotrichum	Botryotrichum_domesticum	599	310	390	426	558	711	595	477	644	729	575	615	563	561	386	543	666	672	558	757	547	469	500	585
Ascomycota	Sordariomycetes	Sordariales	Chaetomiaceae	Chaetomium	Chaetomium_nepalense	0	0	111	0	71	56	0	0	71	0	0	0	0	0	0	0	0	0	0	0	123	0	0	0
Ascomycota	Sordariomycetes	Sordariales	Chaetomiaceae	Chaetomium	unclassified_Chaetomium	105	103	0	0	138	77	170	127	49	190	52	93	137	63	87	64	0	82	70	0	133	0	101	0
Ascomycota	Sordariomycetes	Sordariales	Chaetomiaceae	Cladorrhinum	Cladorrhinum_brunnescens	80	0	0	0	51	0	21	0	23	21	32	56	33	47	40	0	0	71	0	50	64	53	92	48
Ascomycota	Sordariomycetes	Sordariales	Chaetomiaceae	Cladorrhinum	Cladorrhinum_foecundissimum	0	0	0	0	20	0	0	0	8	0	0	0	0	0	0	0	18	23	0	0	34	0	0	0
Ascomycota	Sordariomycetes	Sordariales	Chaetomiaceae	Collariella	Collariella_hilkhuijsenii	21	0	0	0	17	39	52	0	0	11	39	0	9	81	22	23	43	0	0	21	0	15	14	32
Ascomycota	Sordariomycetes	Sordariales	Chaetomiaceae	Crassicarpon	Crassicarpon_hotsonii	358	155	157	172	218	190	66	43	140	303	262	198	163	274	192	270	404	269	15	22	0	0	0	0
Ascomycota	Sordariomycetes	Sordariales	Chaetomiaceae	Humicola	Humicola_nigrescens	81	47	35	0	81	89	71	62	60	91	57	0	0	52	36	109	45	43	46	55	63	0	0	58
Ascomycota	Sordariomycetes	Sordariales	Chaetomiaceae	Humicola	Humicola_phialophoroides	0	21	0	0	64	0	0	0	0	0	0	0	0	0	0	0	0	0	0	0	36	0	0	0
Ascomycota	Sordariomycetes	Sordariales	Chaetomiaceae	Mycothermus	Mycothermus_thermophilus	225	99	61	129	194	78	92	60	186	251	0	134	108	117	103	101	101	151	40	85	52	17	0	0
Ascomycota	Sordariomycetes	Sordariales	Chaetomiaceae	Podospora	Podospora_bulbillosa	0	0	0	0	0	0	0	0	0	0	0	0	0	0	0	53	23	36	0	0	0	0	0	0
Ascomycota	Sordariomycetes	Sordariales	Chaetomiaceae	Subramaniula	Subramaniula_obscura	0	0	0	0	49	0	0	0	0	0	0	0	0	0	0	0	0	0	0	0	46	0	0	0
Ascomycota	Sordariomycetes	Sordariales	Chaetomiaceae	Subramaniula	unclassified_Subramaniula	4	0	0	0	0	15	17	17	0	0	0	0	0	17	6	18	0	14	0	28	0	0	0	14
Ascomycota	Sordariomycetes	Sordariales	Chaetomiaceae	Thermothielavioides	Thermothielavioides_terrestris	427	291	201	254	577	326	204	91	108	327	559	306	203	189	144	77	200	178	86	135	120	168	84	100
Ascomycota	Sordariomycetes	Sordariales	Chaetomiaceae	Trichocladium	Trichocladium_seminis-citrulli	0	0	0	0	0	0	0	0	0	0	0	0	0	0	0	0	0	0	0	54	0	16	0	0
Ascomycota	Sordariomycetes	Sordariales	Chaetomiaceae	unclassified_Chaetomiaceae	unclassified_Chaetomiaceae	318	105	88	144	120	141	81	60	130	108	154	80	219	256	301	97	389	159	151	17	28	85	106	153
Ascomycota	Sordariomycetes	Sordariales	Lasiosphaeriaceae	Apodus	Apodus_deciduus	166	0	37	0	112	0	94	14	0	109	97	70	58	56	0	38	64	29	45	0	6	0	0	0
Ascomycota	Sordariomycetes	Sordariales	Lasiosphaeriaceae	Cercophora	Cercophora_samala	0	29	36	23	83	0	0	0	0	0	0	0	0	0	0	0	0	0	0	0	53	0	0	0
Ascomycota	Sordariomycetes	Sordariales	Lasiosphaeriaceae	Cercophora	Cercophora_thailandica	48	71	0	45	0	83	0	38	84	121	68	44	106	85	0	0	59	53	108	33	73	87	60	38
Ascomycota	Sordariomycetes	Sordariales	Lasiosphaeriaceae	Echria	Echria_gigantospora	47	61	87	13	100	88	105	51	107	116	77	49	115	30	20	0	154	62	65	0	165	51	37	33
Ascomycota	Sordariomycetes	Sordariales	Sordariales_fam_Incertae_sedis	Ramophialophora	unidentified	107	119	171	0	147	33	19	0	22	0	13	22	28	12	23	0	0	0	36	0	126	0	0	0
Ascomycota	Sordariomycetes	Sordariales	Sordariales_fam_Incertae_sedis	Remersonia	Remersonia_thermophila	250	139	106	135	200	68	188	111	124	37	147	93	111	74	29	97	11	126	67	46	68	0	0	29
Ascomycota	Sordariomycetes	Sordariales	unclassified_Sordariales	unclassified_Sordariales	unclassified_Sordariales	126	25	27	0	0	0	0	0	0	68	12	17	19	21	0	58	58	0	0	0	0	0	0	0
Ascomycota	Sordariomycetes	Togniniales	Togniniaceae	Phaeoacremonium	unclassified_Phaeoacremonium	0	0	0	102	73	123	0	0	11	0	0	0	0	0	0	0	0	0	0	0	0	0	0	0
Ascomycota	Sordariomycetes	Trichosphaeriales	Trichosphaeriaceae	Nigrospora	Nigrospora_zimmermanii	0	32	34	0	93	0	67	54	135	87	87	0	0	72	45	31	0	38	56	42	0	65	0	0
Ascomycota	Sordariomycetes	Xylariales	Apiosporaceae	Arthrinium	Arthrinium_ibericum	22	0	11	0	0	59	0	0	0	0	16	41	0	22	19	0	0	0	0	0	36	0	0	25
Ascomycota	Sordariomycetes	Xylariales	Diatrypaceae	Peroneutypa	Peroneutypa_rubiformis	28	0	14	32	24	35	0	21	0	0	12	8	0	0	7	32	20	36	12	24	30	34	0	15
Ascomycota	Sordariomycetes	Xylariales	Microdochiaceae	Idriella	unidentified	24	0	0	14	21	16	0	0	0	17	22	13	18	0	0	16	22	0	0	26	24	0	17	0
Ascomycota	Sordariomycetes	Xylariales	Sporocadaceae	Neopestalotiopsis	unclassified_Neopestalotiopsis	36	0	0	0	26	0	0	0	0	0	0	0	0	0	0	0	0	0	0	0	0	0	0	0
Ascomycota	Sordariomycetes	Xylariales	Sporocadaceae	Robillarda	Robillarda_africana	11	0	0	0	0	0	0	0	0	0	0	0	57	68	78	0	0	0	0	0	0	0	0	0
Ascomycota	Sordariomycetes	Xylariales	Sporocadaceae	unclassified_Sporocadaceae	unclassified_Sporocadaceae	11	0	0	0	0	12	52	0	0	11	36	67	9	60	7	0	20	0	21	0	2	0	0	0
Ascomycota	Sordariomycetes	Xylariales	unclassified_Xylariales	unclassified_Xylariales	unclassified_Xylariales	37	81	100	38	159	0	0	4	11	23	16	28	18	39	25	13	0	20	10	0	154	6	20	27
Ascomycota	Sordariomycetes	Xylariales	unidentified	unclassified_unidentified	unclassified_unidentified	0	21	32	0	87	0	0	0	0	0	0	0	0	0	0	0	0	0	0	0	115	0	0	0
Ascomycota	Sordariomycetes	unclassified_Sordariomycetes	unclassified_Sordariomycetes	unclassified_Sordariomycetes	unclassified_Sordariomycetes	777	718	728	813	1169	837	722	486	1049	992	1452	865	882	1144	609	496	950	1022	485	643	756	391	642	537
Ascomycota	Sordariomycetes	unidentified	Phomatosporaceae	Phomatospora	Phomatospora_biseriata	0	16	20	12	31	0	0	0	0	0	0	0	0	0	0	0	0	0	0	0	34	0	0	0
Ascomycota	Sordariomycetes	unidentified	unidentified	Myxocephala	Myxocephala_albida	0	9	0	0	22	0	0	0	0	0	0	0	0	0	0	0	0	21	0	0	24	0	0	0
Ascomycota	Sordariomycetes	unidentified	unidentified	unidentified	unidentified	40	34	16	0	0	25	27	32	40	30	61	0	18	0	41	39	14	24	46	0	22	47	30	21
Ascomycota	Taphrinomycetes	Taphrinales	Taphrinaceae	Taphrina	Taphrina_americana	126	32	41	25	48	116	97	40	75	55	120	67	38	120	92	119	85	122	89	117	110	70	66	105
Ascomycota	Taphrinomycetes	Taphrinales	Taphrinaceae	Taphrina	Taphrina_mume	69	38	61	38	79	88	103	84	103	64	102	65	111	76	73	88	113	116	73	97	131	64	123	69
Ascomycota	Taphrinomycetes	Taphrinales	Taphrinaceae	Taphrina	unidentified	0	0	0	0	0	0	0	0	11	19	0	22	17	0	0	12	29	12	0	9	0	0	0	6
Ascomycota	unclassified_Ascomycota	unclassified_Ascomycota	unclassified_Ascomycota	unclassified_Ascomycota	unclassified_Ascomycota	974	877	757	989	1678	1304	674	415	703	817	836	865	412	440	349	381	418	391	335	311	385	759	707	559
Ascomycota	unidentified	unidentified	unidentified	unidentified	unidentified	0	0	4	0	0	12	25	3	0	0	9	28	0	15	3	0	0	10	3	4	0	5	4	7
Basidiomycota	Agaricomycetes	Agaricales	Agaricaceae	Tulostoma	Tulostoma_kotlabae	19	0	5	11	0	0	17	11	8	17	7	0	0	9	7	16	0	0	0	0	8	15	0	9
Basidiomycota	Agaricomycetes	Agaricales	Bolbitiaceae	Conocybe	Conocybe_farinacea	13	0	0	0	0	0	0	0	0	18	9	21	0	0	0	0	7	0	0	0	0	0	0	0
Basidiomycota	Agaricomycetes	Agaricales	Bolbitiaceae	Conocybe	Conocybe_monikae	588	250	288	264	278	727	660	630	513	536	645	471	432	377	250	459	511	522	402	525	433	555	504	511
Basidiomycota	Agaricomycetes	Agaricales	Clavariaceae	Ramariopsis	Ramariopsis_kunzei	0	0	19	16	42	0	0	0	0	0	0	0	0	0	0	0	0	0	0	0	54	0	0	0
Basidiomycota	Agaricomycetes	Agaricales	Cortinariaceae	Gymnopilus	Gymnopilus_purpureosquamulosus	0	0	0	0	0	0	3744	2397	3264	192	156	149	25	0	33	0	0	0	0	0	0	0	16	0
Basidiomycota	Agaricomycetes	Agaricales	Entolomataceae	Clitopilus	Clitopilus_hobsonii	0	162	176	141	316	27	5	22	30	23	10	0	0	46	0	0	0	26	20	0	339	0	0	0
Basidiomycota	Agaricomycetes	Agaricales	Hygrophoraceae	Gliophorus	Gliophorus_psittacinus	41	0	0	0	9	22	21	11	0	34	33	8	6	7	16	26	4	0	16	22	7	11	0	0
Basidiomycota	Agaricomycetes	Agaricales	Hygrophoraceae	Hygrocybe	unidentified	0	0	0	0	6	23	21	0	11	0	0	0	4	10	0	0	18	0	0	17	0	14	10	0
Basidiomycota	Agaricomycetes	Agaricales	Inocybaceae	Inocybe	unclassified_Inocybe	34	31	9	0	29	66	32	57	68	29	71	32	46	47	39	64	20	37	37	42	54	31	29	12
Basidiomycota	Agaricomycetes	Agaricales	Lyophyllaceae	Hypsizygus	Hypsizygus_marmoreus	12	11	0	9	6	30	33	22	26	0	26	0	3	36	5	6	0	26	0	38	8	23	0	0
Basidiomycota	Agaricomycetes	Agaricales	Lyophyllaceae	Termitomyces	Termitomyces_eurrhizus	0	12	24	10	33	0	0	0	0	0	0	0	0	0	0	0	0	0	0	0	45	0	0	0
Basidiomycota	Agaricomycetes	Agaricales	Psathyrellaceae	Coprinopsis	Coprinopsis_afrocinerea	0	0	0	0	0	3	35	0	10	18	5	0	0	11	0	0	19	0	0	11	0	23	0	13
Basidiomycota	Agaricomycetes	Agaricales	Schizophyllaceae	Schizophyllum	Schizophyllum_commune	30	0	0	0	0	28	34	18	0	0	13	0	0	0	0	0	0	22	0	0	0	0	0	0
Basidiomycota	Agaricomycetes	Agaricales	Schizophyllaceae	Schizophyllum	unclassified_Schizophyllum	0	0	0	0	0	0	0	0	19	21	0	0	0	0	0	0	0	0	0	0	24	0	0	0
Basidiomycota	Agaricomycetes	Agaricales	Strophariaceae	Hypholoma	unclassified_Hypholoma	16	0	8	0	11	44	28	0	11	0	34	15	13	0	26	0	8	0	0	22	12	0	21	15
Basidiomycota	Agaricomycetes	Agaricales	Tricholomataceae	Lepista	Lepista_glaucocana	12	0	0	0	0	6	0	0	16	0	0	8	0	0	0	0	17	10	0	0	0	0	0	4
Basidiomycota	Agaricomycetes	Agaricales	Tricholomataceae	Lepista	Lepista_sordida	0	0	10	0	31	0	0	0	0	0	0	0	0	0	0	0	0	0	0	0	26	0	0	0
Basidiomycota	Agaricomycetes	Agaricales	Tricholomataceae	Melanoleuca	Melanoleuca_griseobrunnea	126	79	0	0	0	52	0	0	0	0	0	0	91	109	42	778	1119	1258	0	0	0	1885	1719	1671
Basidiomycota	Agaricomycetes	Agaricales	Tricholomataceae	Melanoleuca	unidentified	0	0	37	197	322	209	48	53	68	152	192	138	0	0	0	2027	2897	2662	123	123	76	3287	2942	2547
Basidiomycota	Agaricomycetes	Atheliales	Atheliaceae	Athelopsis	Athelopsis_lembospora	0	0	0	0	0	0	12	0	0	13	0	0	8	30	0	0	0	11	11	10	0	0	0	0
Basidiomycota	Agaricomycetes	Auriculariales	Auriculariaceae	Auricularia	Auricularia_auricula-judae	64	43	53	38	63	85	142	111	70	68	100	98	57	57	37	77	99	105	40	81	55	52	61	87
Basidiomycota	Agaricomycetes	Auriculariales	Exidiaceae	unidentified	unidentified	0	0	0	0	31	0	0	0	0	0	0	0	0	0	0	0	0	0	0	0	33	0	0	0
Basidiomycota	Agaricomycetes	Auriculariales	unidentified	unidentified	unidentified	0	14	17	12	18	0	0	0	0	0	0	0	0	0	0	0	0	0	0	0	25	0	0	0
Basidiomycota	Agaricomycetes	Boletales	Boletaceae	Xerocomus	unidentified	17	0	4	0	2	0	0	0	0	0	0	0	0	0	8	9	0	12	15	0	0	0	0	2
Basidiomycota	Agaricomycetes	Boletales	Coniophoraceae	Coniophora	unidentified	16	0	0	0	0	0	0	0	17	0	39	0	0	0	0	30	0	7	0	0	0	20	0	0
Basidiomycota	Agaricomycetes	Boletales	Sclerodermataceae	Scleroderma	unidentified	0	38	44	23	72	0	0	0	0	0	0	0	0	0	0	0	0	0	0	0	86	0	0	0
Basidiomycota	Agaricomycetes	Cantharellales	Cantharellales_fam_Incertae_sedis	unidentified	unidentified	0	0	0	0	0	0	0	0	0	0	0	0	83	53	164	0	0	0	0	0	0	0	0	0
Basidiomycota	Agaricomycetes	Cantharellales	Ceratobasidiaceae	Rhizoctonia	unidentified	40	0	14	13	32	23	27	0	0	30	31	39	0	58	10	35	46	0	21	23	39	18	0	43
Basidiomycota	Agaricomycetes	Cantharellales	Ceratobasidiaceae	Thanatephorus	Thanatephorus_cucumeris	41	0	16	5	24	39	43	36	74	70	72	62	19	40	53	61	36	46	56	24	32	48	91	43
Basidiomycota	Agaricomycetes	Cantharellales	Ceratobasidiaceae	Waitea	unidentified	0	3	0	13	0	0	22	5	0	0	0	0	0	6	0	0	0	0	0	0	0	15	0	0
Basidiomycota	Agaricomycetes	Cantharellales	Ceratobasidiaceae	unclassified_Ceratobasidiaceae	unclassified_Ceratobasidiaceae	26	29	0	0	0	30	34	27	22	33	22	0	28	0	0	8	42	0	24	22	24	16	16	17
Basidiomycota	Agaricomycetes	Cantharellales	Ceratobasidiaceae	unidentified	unidentified	0	27	0	0	23	0	44	34	40	56	27	0	9	53	25	0	45	35	35	0	0	0	0	31
Basidiomycota	Agaricomycetes	Cantharellales	unclassified_Cantharellales	unclassified_Cantharellales	unclassified_Cantharellales	12	11	9	0	5	36	0	0	34	0	32	0	25	0	4	0	14	17	0	0	15	0	0	16
Basidiomycota	Agaricomycetes	Phallales	Phallaceae	unidentified	unidentified	220	116	109	117	263	281	242	188	236	232	264	157	121	208	135	136	237	230	180	232	252	248	134	187
Basidiomycota	Agaricomycetes	Polyporales	Meruliaceae	Phanerochaete	Phanerochaete_chrysosporium	0	11	14	11	24	0	0	0	0	0	0	0	0	0	0	0	0	0	0	0	25	0	0	0
Basidiomycota	Agaricomycetes	Polyporales	Polyporaceae	Coriolopsis	Coriolopsis_strumosa	0	24	0	0	64	0	0	0	0	0	0	0	0	0	0	0	0	0	0	0	57	0	0	0
Basidiomycota	Agaricomycetes	Polyporales	Polyporaceae	Ganoderma	unclassified_Ganoderma	0	0	13	0	0	0	0	0	11	17	0	0	0	0	0	0	7	0	13	0	22	0	12	0
Basidiomycota	Agaricomycetes	Polyporales	Polyporaceae	Lentinus	Lentinus_arcularius	13	0	0	0	10	0	0	0	0	0	0	0	6	0	7	3	0	0	0	0	0	15	14	0
Basidiomycota	Agaricomycetes	Polyporales	Steccherinaceae	Steccherinum	Steccherinum_oreophilum	0	33	34	22	88	0	0	0	0	0	0	0	0	0	0	0	0	0	0	0	74	0	0	0
Basidiomycota	Agaricomycetes	Polyporales	unidentified	unidentified	unidentified	46	16	13	15	26	41	0	46	27	53	44	15	36	0	0	33	24	48	0	48	0	14	21	48
Basidiomycota	Agaricomycetes	Russulales	Peniophoraceae	Subulicystidium	Subulicystidium_brachysporum	46	40	43	27	20	6	0	0	0	30	112	0	0	0	0	0	0	0	40	24	0	0	0	0
Basidiomycota	Agaricomycetes	Russulales	Peniophoraceae	Subulicystidium	unclassified_Subulicystidium	0	0	0	0	0	0	69	33	48	0	0	0	0	0	0	0	0	0	0	0	0	0	0	0
Basidiomycota	Agaricomycetes	Russulales	Russulaceae	Lactifluus	Lactifluus_glaucescens	13	2	0	0	0	8	0	18	0	0	0	0	7	12	0	8	0	0	0	0	11	11	0	17
Basidiomycota	Agaricomycetes	Russulales	Russulaceae	Russula	Russula_pseudocompacta	0	0	0	0	6	0	19	10	0	6	14	0	0	0	10	0	0	0	0	0	0	0	0	6
Basidiomycota	Agaricomycetes	Russulales	Russulaceae	Russula	Russula_recondita	0	5	0	0	0	11	0	0	4	4	0	0	0	0	0	9	14	0	0	11	8	0	9	0
Basidiomycota	Agaricomycetes	Russulales	Russulaceae	Russula	Russula_rosea	0	0	24	24	59	0	0	0	0	0	0	0	0	0	0	0	0	0	0	0	42	0	0	0
Basidiomycota	Agaricomycetes	Russulales	Russulaceae	Russula	Russula_sanguinea	0	32	34	27	51	0	0	0	0	0	0	0	0	0	0	0	0	0	0	0	60	0	0	0
Basidiomycota	Agaricomycetes	Russulales	Russulaceae	Russula	unclassified_Russula	11	5	7	0	9	55	0	3	0	5	7	18	0	5	9	21	14	7	23	5	10	6	14	0
Basidiomycota	Agaricomycetes	Russulales	Stereaceae	Stereum	Stereum_hirsutum	0	16	15	14	38	0	0	0	0	0	0	0	0	0	0	0	0	0	0	0	23	0	0	0
Basidiomycota	Agaricomycetes	Russulales	unidentified	unidentified	unidentified	8	0	19	0	10	0	19	17	16	40	0	0	14	25	18	28	8	0	32	0	0	38	10	31
Basidiomycota	Agaricomycetes	Sebacinales	Sebacinaceae	unidentified	unidentified	0	21	16	9	43	0	0	0	0	0	0	0	0	0	0	0	0	0	0	0	43	0	0	0
Basidiomycota	Agaricomycetes	Sebacinales	Serendipitaceae	Serendipita	unclassified_Serendipita	710	729	681	203	283	263	564	249	528	30	0	0	0	0	0	0	0	0	0	0	0	0	0	36
Basidiomycota	Agaricomycetes	Sebacinales	Serendipitaceae	Serendipita	unidentified	1482	1354	1465	1440	1573	1010	1984	1554	1993	286	232	155	369	577	387	34	61	71	21	0	10	84	58	0
Basidiomycota	Agaricomycetes	Sebacinales	unidentified	unidentified	unidentified	0	0	3	29	42	12	13	9	0	21	9	8	0	0	0	0	0	15	0	0	0	0	12	5
Basidiomycota	Agaricomycetes	Thelephorales	Thelephoraceae	Amaurodon	Amaurodon_mustialaensis	0	0	0	0	0	0	0	0	0	0	0	0	0	0	0	60	22	44	0	0	0	0	0	0
Basidiomycota	Agaricomycetes	Thelephorales	Thelephoraceae	Thelephora	Thelephora_ganbajun	0	66	71	51	195	0	0	0	0	0	0	0	0	0	0	0	0	0	0	0	178	0	0	0
Basidiomycota	Agaricomycetes	Thelephorales	Thelephoraceae	Tomentella	Tomentella_stuposa	0	41	46	25	83	0	0	0	0	0	0	0	0	0	0	0	0	0	0	0	84	0	0	0
Basidiomycota	Agaricomycetes	Thelephorales	Thelephoraceae	unclassified_Thelephoraceae	unclassified_Thelephoraceae	16	0	0	0	12	12	13	0	31	25	9	0	0	5	0	0	0	35	38	55	0	0	12	7
Basidiomycota	Agaricomycetes	Trechisporales	Hydnodontaceae	Trechispora	unidentified	0	0	0	0	0	0	0	0	0	0	0	0	0	0	0	33	8	9	0	0	0	0	12	0
Basidiomycota	Agaricomycetes	Trechisporales	unclassified_Trechisporales	unclassified_Trechisporales	unclassified_Trechisporales	0	13	11	0	0	0	0	0	0	0	16	0	0	0	0	0	0	0	0	0	0	28	0	0
Basidiomycota	Agaricomycetes	Trechisporales	unidentified	unidentified	unidentified	12	0	15	15	36	0	12	16	0	0	0	0	13	0	0	30	0	0	20	0	29	0	0	19
Basidiomycota	Agaricomycetes	unclassified_Agaricomycetes	unclassified_Agaricomycetes	unclassified_Agaricomycetes	unclassified_Agaricomycetes	434	304	330	722	1019	875	680	677	776	391	561	293	1190	568	556	266	430	431	194	298	295	8	155	228
Basidiomycota	Agaricomycetes	unidentified	unidentified	unidentified	unidentified	60	44	32	0	0	0	1223	861	1360	367	411	179	0	39	87	0	0	0	0	0	0	0	0	0
Basidiomycota	Agaricostilbomycetes	Agaricostilbales	Agaricostilbaceae	Sterigmatomyces	Sterigmatomyces_elviae	0	0	0	4	0	0	26	19	16	24	0	0	4	15	0	19	7	10	0	0	0	6	0	0
Basidiomycota	Agaricostilbomycetes	Agaricostilbales	Kondoaceae	Kondoa	Kondoa_yuccicola	0	0	0	0	0	0	11	9	0	15	18	0	0	0	0	4	14	11	12	6	0	0	0	18
Basidiomycota	Cystobasidiomycetes	Cystobasidiales	Cystobasidiaceae	Cystobasidium	Cystobasidium_minutum	0	0	0	0	0	41	0	0	18	0	0	0	16	8	32	0	0	0	0	0	19	0	23	0
Basidiomycota	Cystobasidiomycetes	unidentified	Symmetrosporaceae	Symmetrospora	unclassified_Symmetrospora	0	14	0	22	0	27	0	27	50	0	0	0	33	16	13	0	0	57	59	34	0	0	0	0
Basidiomycota	Malasseziomycetes	Malasseziales	Malasseziaceae	Malassezia	Malassezia_restricta	17	34	0	32	92	0	36	0	0	0	0	0	0	0	0	0	0	0	0	0	49	0	0	17
Basidiomycota	Malasseziomycetes	Malasseziales	unidentified	unidentified	unidentified	0	0	17	15	36	0	0	0	0	0	0	0	0	0	0	0	0	0	4	0	23	0	0	0
Basidiomycota	Microbotryomycetes	Sporidiobolales	Sporidiobolaceae	Rhodosporidiobolus	Rhodosporidiobolus_fluvialis	0	0	0	0	0	0	20	0	0	0	0	14	0	0	0	48	0	0	0	50	0	0	0	0
Basidiomycota	Microbotryomycetes	Sporidiobolales	Sporidiobolaceae	Rhodosporidiobolus	Rhodosporidiobolus_odoratus	74	26	0	27	31	64	0	26	38	63	77	63	45	0	36	0	69	67	37	0	33	0	0	0
Basidiomycota	Microbotryomycetes	Sporidiobolales	Sporidiobolaceae	Rhodotorula	Rhodotorula_alborubescens	211	99	74	85	100	269	272	150	131	300	277	172	208	182	123	181	270	209	234	266	181	244	194	152
Basidiomycota	Microbotryomycetes	Sporidiobolales	Sporidiobolaceae	Rhodotorula	Rhodotorula_kratochvilovae	0	0	0	0	17	0	0	0	0	0	0	0	0	0	0	0	0	0	0	0	0	15	0	28
Basidiomycota	Microbotryomycetes	unidentified	Chrysozymaceae	Sampaiozyma	Sampaiozyma_ingeniosa	0	0	46	0	103	0	0	0	0	0	0	0	0	0	0	0	0	0	0	0	99	0	0	0
Basidiomycota	Microbotryomycetes	unidentified	unidentified	Curvibasidium	[Rhodotorula]_nothofagi	0	23	0	26	56	0	0	0	0	0	0	0	0	0	0	0	0	0	0	0	0	0	0	0
Basidiomycota	Tremellomycetes	Cystofilobasidiales	Mrakiaceae	Mrakia	Mrakia_frigida	57	0	0	0	0	20	0	0	17	40	59	12	0	24	11	0	39	62	11	0	22	0	20	47
Basidiomycota	Tremellomycetes	Cystofilobasidiales	Mrakiaceae	Tausonia	Tausonia_pullulans	10	36	22	0	41	41	27	55	87	66	45	129	36	35	42	31	45	60	0	25	0	27	48	75
Basidiomycota	Tremellomycetes	Cystofilobasidiales	unclassified_Cystofilobasidiales	unclassified_Cystofilobasidiales	unclassified_Cystofilobasidiales	0	25	0	0	48	10	16	0	0	0	0	0	0	0	0	0	4	0	0	18	34	0	0	0
Basidiomycota	Tremellomycetes	Filobasidiales	Filobasidiaceae	Filobasidium	Filobasidium_chernovii	94	31	44	41	45	133	84	88	116	122	201	71	75	93	52	68	87	121	74	136	112	66	98	94
Basidiomycota	Tremellomycetes	Filobasidiales	Filobasidiaceae	Filobasidium	unclassified_Filobasidium	190	63	74	49	62	183	246	128	154	212	129	175	118	102	99	120	172	133	138	194	92	117	116	143
Basidiomycota	Tremellomycetes	Filobasidiales	Filobasidiaceae	Naganishia	Naganishia_albida	113	91	74	84	75	138	97	180	156	203	176	123	84	144	64	135	152	131	153	180	101	105	109	131
Basidiomycota	Tremellomycetes	Filobasidiales	Filobasidiaceae	Naganishia	unclassified_Naganishia	90	0	55	0	0	72	107	73	0	80	91	57	111	102	18	90	88	115	87	93	117	83	112	0
Basidiomycota	Tremellomycetes	Tremellales	Bulleribasidiaceae	Dioszegia	unclassified_Dioszegia	0	0	0	0	0	0	0	0	43	0	0	38	0	44	0	0	0	0	0	0	0	0	0	0
Basidiomycota	Tremellomycetes	Tremellales	Bulleribasidiaceae	Hannaella	Hannaella_luteola	0	0	0	10	0	47	55	0	63	0	39	0	39	40	0	0	0	52	36	50	0	75	27	0
Basidiomycota	Tremellomycetes	Tremellales	Bulleribasidiaceae	Hannaella	Hannaella_oryzae	119	161	107	88	185	145	161	90	107	132	140	127	74	108	0	77	121	98	60	78	194	80	71	53
Basidiomycota	Tremellomycetes	Tremellales	Bulleribasidiaceae	Hannaella	Hannaella_sinensis	0	0	0	0	0	34	0	0	0	0	0	9	0	14	0	0	0	0	0	0	0	0	15	0
Basidiomycota	Tremellomycetes	Tremellales	Bulleribasidiaceae	Hannaella	Hannaella_zeae	0	35	0	27	48	0	40	26	0	32	0	0	0	0	40	26	0	0	43	0	42	0	19	0
Basidiomycota	Tremellomycetes	Tremellales	Bulleribasidiaceae	Vishniacozyma	Vishniacozyma_carnescens	180	75	62	73	114	150	225	145	188	210	245	126	94	118	125	80	129	162	150	154	152	78	124	119
Basidiomycota	Tremellomycetes	Tremellales	Bulleribasidiaceae	Vishniacozyma	Vishniacozyma_globispora	84	48	0	41	29	138	66	59	40	111	66	102	82	86	0	76	98	48	66	65	73	97	39	79
Basidiomycota	Tremellomycetes	Tremellales	Bulleribasidiaceae	Vishniacozyma	Vishniacozyma_tephrensis	63	0	20	0	0	49	0	30	0	0	29	0	0	0	0	0	66	0	0	0	38	0	0	0
Basidiomycota	Tremellomycetes	Tremellales	Bulleribasidiaceae	Vishniacozyma	Vishniacozyma_victoriae	11	0	38	21	23	41	54	33	0	53	0	58	0	44	45	29	0	0	23	0	0	31	0	66
Basidiomycota	Tremellomycetes	Tremellales	Bulleribasidiaceae	Vishniacozyma	unclassified_Vishniacozyma	0	25	0	0	0	0	18	0	0	17	0	0	0	33	0	0	0	0	0	0	0	0	0	0
Basidiomycota	Tremellomycetes	Tremellales	Rhynchogastremataceae	Papiliotrema	Papiliotrema_flavescens	87	68	43	0	66	67	52	60	66	50	79	54	38	63	49	0	64	83	68	73	78	62	0	45
Basidiomycota	Tremellomycetes	Tremellales	Rhynchogastremataceae	Papiliotrema	unclassified_Papiliotrema	0	94	0	0	86	0	0	0	0	0	0	0	0	0	0	0	0	0	0	0	118	0	0	0
Basidiomycota	Tremellomycetes	Tremellales	Rhynchogastremataceae	Rhynchogastrema	Rhynchogastrema_noutii	79	63	0	64	139	95	110	0	116	114	103	74	63	66	78	79	83	71	113	87	101	114	78	70
Basidiomycota	Tremellomycetes	Tremellales	Tremellaceae	Cryptococcus	unidentified	0	0	0	13	0	33	28	0	0	0	0	0	0	0	41	0	28	0	0	24	20	0	39	0
Basidiomycota	Tremellomycetes	Tremellales	Trimorphomycetaceae	Saitozyma	Saitozyma_podzolica	0	0	0	0	0	0	0	0	0	38	0	0	0	0	0	0	0	0	0	0	0	26	0	0
Basidiomycota	Tremellomycetes	Trichosporonales	Trichosporonaceae	Apiotrichum	unclassified_Apiotrichum	131	85	114	87	151	97	147	92	110	126	125	93	75	94	66	91	82	74	99	126	160	109	113	86
Basidiomycota	Tremellomycetes	Trichosporonales	Trichosporonaceae	Cutaneotrichosporon	Cutaneotrichosporon_cutaneum	0	72	0	0	0	0	20	0	0	0	0	0	0	0	0	0	0	0	0	0	0	0	0	0
Basidiomycota	Tremellomycetes	Trichosporonales	Trichosporonaceae	Cutaneotrichosporon	Cutaneotrichosporon_cyanovorans	24	38	0	24	0	0	0	0	0	0	24	71	32	38	20	0	35	0	0	22	0	62	48	0
Basidiomycota	Tremellomycetes	Trichosporonales	Trichosporonaceae	Cutaneotrichosporon	Cutaneotrichosporon_jirovecii	147	0	80	89	118	154	140	128	113	182	119	127	84	123	0	153	126	158	157	241	97	86	161	202
Basidiomycota	Tremellomycetes	Trichosporonales	Trichosporonaceae	Cutaneotrichosporon	unclassified_Cutaneotrichosporon	0	0	0	0	0	0	0	0	0	0	0	0	0	0	99	0	0	0	0	0	0	0	0	0
Basidiomycota	Tremellomycetes	Trichosporonales	Trichosporonaceae	Trichosporon	unclassified_Trichosporon	359	233	212	203	274	457	397	302	343	274	385	392	257	269	264	293	328	408	467	323	407	232	246	321
Basidiomycota	Tremellomycetes	Trichosporonales	Trichosporonaceae	Vanrija	unclassified_Vanrija	41	0	32	0	76	0	25	0	21	0	34	10	21	0	0	0	0	0	0	0	78	0	0	0
Basidiomycota	Ustilaginomycetes	Ustilaginales	Ustilaginaceae	Moesziomyces	unclassified_Moesziomyces	334	158	187	285	334	696	457	363	284	86	77	91	83	99	45	110	95	47	67	85	97	261	168	262
Basidiomycota	Wallemiomycetes	Wallemiales	Wallemiaceae	Wallemia	unclassified_Wallemia	0	20	0	0	48	0	0	37	0	42	0	0	0	0	0	34	9	0	0	0	55	0	0	0
Basidiomycota	unclassified_Basidiomycota	unclassified_Basidiomycota	unclassified_Basidiomycota	unclassified_Basidiomycota	unclassified_Basidiomycota	1266	942	448	865	1346	1665	1214	825	1360	1764	1706	1160	886	1119	796	851	930	1265	736	907	972	888	1074	1129
Basidiomycota	unidentified	unidentified	unidentified	unidentified	unidentified	47	84	86	60	183	29	9	42	39	19	49	22	16	0	0	24	9	46	35	31	258	18	8	11
Blastocladiomycota	unidentified	unidentified	unidentified	unidentified	unidentified	0	0	0	0	0	61	0	0	0	0	0	0	0	0	0	0	0	0	0	0	0	0	0	0
Chytridiomycota	Chytridiomycetes	Chytridiales	Chytridiaceae	unidentified	unidentified	3230	1113	946	224	210	410	5880	4525	5579	11282	11305	8990	11396	10626	7796	776	893	837	368	264	201	773	968	992
Chytridiomycota	Chytridiomycetes	unclassified_Chytridiomycetes	unclassified_Chytridiomycetes	unclassified_Chytridiomycetes	unclassified_Chytridiomycetes	0	0	0	0	0	0	0	0	0	0	0	0	0	17	0	0	0	0	0	0	0	92	98	104
Chytridiomycota	Lobulomycetes	Lobulomycetales	Lobulomycetaceae	Alogomyces	Alogomyces_tanneri	71	53	40	137	130	63	281	152	150	179	366	182	116	129	90	73	86	124	72	47	60	0	6	26
Chytridiomycota	Lobulomycetes	Lobulomycetales	Lobulomycetaceae	Lobulomyces	Lobulomyces_angularis	28	0	0	0	0	0	242	87	101	0	0	0	13	0	0	0	0	0	0	0	0	0	0	0
Chytridiomycota	Lobulomycetes	Lobulomycetales	unidentified	unidentified	unidentified	0	0	0	14	0	0	0	0	0	0	0	0	11	0	0	0	0	0	37	47	37	0	0	24
Chytridiomycota	Rhizophlyctidomycetes	Rhizophlyctidales	Rhizophlyctidaceae	Rhizophlyctis	unidentified	41	0	0	0	0	0	22	0	0	0	0	0	11	0	0	0	0	0	0	0	0	0	0	0
Chytridiomycota	Spizellomycetes	Spizellomycetales	Powellomycetaceae	Powellomyces	unidentified	33	10	0	0	25	0	0	0	0	34	38	0	111	58	81	140	72	129	0	0	0	0	0	26
Chytridiomycota	Spizellomycetes	Spizellomycetales	Spizellomycetaceae	Spizellomyces	Spizellomyces_pseudodichotomus	23	0	11	26	27	14	0	18	47	66	50	0	45	34	31	19	31	13	0	22	37	30	35	0
Chytridiomycota	unclassified_Chytridiomycota	unclassified_Chytridiomycota	unclassified_Chytridiomycota	unclassified_Chytridiomycota	unclassified_Chytridiomycota	472	162	90	137	196	445	161	0	134	379	429	274	111	75	0	0	230	122	287	235	201	46	173	133
Chytridiomycota	unidentified	unidentified	unidentified	unidentified	unidentified	350	66	106	100	173	196	438	324	263	160	114	123	123	109	138	47	181	97	455	397	406	204	140	220
Glomeromycota	Glomeromycetes	Glomerales	Glomeraceae	unclassified_Glomeraceae	unclassified_Glomeraceae	0	0	0	0	0	40	49	0	0	0	0	32	33	0	0	0	0	0	0	0	0	0	0	0
Glomeromycota	Glomeromycetes	Glomerales	Glomeraceae	unidentified	unidentified	52	30	31	0	0	0	0	0	29	34	0	0	0	0	0	0	65	39	0	37	57	40	0	0
Glomeromycota	Paraglomeromycetes	Paraglomerales	Paraglomeraceae	Paraglomus	unidentified	0	0	0	0	0	0	0	0	0	0	73	0	0	0	0	0	0	0	0	0	0	0	0	0
Mortierellomycota	Mortierellomycetes	Mortierellales	Mortierellaceae	Mortierella	Mortierella_ambigua	6	0	0	0	0	8	0	0	0	18	0	0	0	0	13	0	12	0	10	0	0	0	0	0
Mortierellomycota	Mortierellomycetes	Mortierellales	Mortierellaceae	Mortierella	Mortierella_elongata	0	81	0	151	45	0	192	160	201	69	215	137	0	0	0	38	66	0	45	55	136	38	0	62
Mortierellomycota	Mortierellomycetes	Mortierellales	Mortierellaceae	Mortierella	Mortierella_fatshederae	0	0	0	0	0	0	0	0	0	0	0	0	160	158	56	0	0	0	0	0	0	0	0	0
Mortierellomycota	Mortierellomycetes	Mortierellales	Mortierellaceae	Mortierella	Mortierella_gemmifera	0	0	0	0	0	0	63	74	0	0	0	0	0	0	0	0	40	0	0	0	0	0	0	0
Mortierellomycota	Mortierellomycetes	Mortierellales	Mortierellaceae	Mortierella	Mortierella_globalpina	1050	519	547	267	348	752	611	481	485	627	672	570	464	497	379	522	697	660	682	600	602	556	536	682
Mortierellomycota	Mortierellomycetes	Mortierellales	Mortierellaceae	Mortierella	Mortierella_hyalina	103	0	26	0	36	34	127	237	190	305	317	185	203	151	82	0	0	0	151	213	91	56	0	19
Mortierellomycota	Mortierellomycetes	Mortierellales	Mortierellaceae	Mortierella	Mortierella_polygonia	31	0	0	0	0	0	0	0	19	0	0	0	74	26	19	0	10	14	0	0	0	0	5	0
Mortierellomycota	Mortierellomycetes	Mortierellales	Mortierellaceae	Mortierella	Mortierella_wolfii	0	0	0	28	34	28	0	0	0	64	0	29	0	0	6	20	20	0	0	0	5	40	22	0
Mortierellomycota	Mortierellomycetes	Mortierellales	Mortierellaceae	Mortierella	Mortierella_wuyishanensis	0	0	0	0	0	36	34	0	0	34	30	0	0	0	0	42	33	0	0	0	0	0	0	24
Mortierellomycota	Mortierellomycetes	Mortierellales	Mortierellaceae	Mortierella	unclassified_Mortierella	422	266	277	0	217	139	419	356	368	191	530	178	115	161	0	184	139	190	274	250	328	154	186	124
Mortierellomycota	Mortierellomycetes	Mortierellales	unidentified	unidentified	unidentified	0	0	0	0	0	79	0	0	0	0	50	0	0	0	0	13	33	4	0	0	0	0	0	0
Mucoromycota	Mucoromycetes	Mucorales	Mucoraceae	Mucor	Mucor_circinelloides	0	0	0	0	0	0	18	0	0	0	0	0	0	0	35	28	0	0	19	30	0	23	0	30
Mucoromycota	Mucoromycetes	Mucorales	Rhizopodaceae	Rhizopus	Rhizopus_arrhizus	17	0	33	24	0	40	19	25	25	27	37	18	9	23	9	26	0	19	14	22	72	30	20	9
Mucoromycota	Mucoromycetes	Mucorales	Rhizopodaceae	Rhizopus	Rhizopus_microsporus	0	0	16	5	36	0	0	0	0	0	0	0	0	0	0	0	0	0	0	0	18	0	0	0
Mucoromycota	Mucoromycetes	Mucorales	Rhizopodaceae	Rhizopus	unclassified_Rhizopus	0	30	0	0	66	0	0	0	0	0	0	0	0	0	0	0	0	0	0	0	0	0	0	0
Olpidiomycota	Olpidiomycetes	Olpidiales	Olpidiaceae	Olpidium	Olpidium_brassicae	837	475	660	284	536	178	994	535	920	1688	2054	1330	2784	3387	2485	335	561	726	302	150	646	916	617	708
Rozellomycota	unclassified_Rozellomycota	unclassified_Rozellomycota	unclassified_Rozellomycota	unclassified_Rozellomycota	unclassified_Rozellomycota	0	0	0	0	0	0	0	0	0	0	0	0	0	0	0	0	0	0	0	0	0	69	0	0
Rozellomycota	unidentified	unidentified	unidentified	unidentified	unidentified	13	15	72	32	143	174	301	225	151	250	143	31	104	16	42	72	61	0	94	0	111	7	50	52
unclassified_Fungi	unclassified_Fungi	unclassified_Fungi	unclassified_Fungi	unclassified_Fungi	unclassified_Fungi	5788	4298	3486	2509	4395	4678	6160	4246	5438	4422	5291	4183	3113	3227	2410	2754	2790	3027	3317	3081	3967	3753	3421	3507
Proteobacteria	Gammaproteobacteria	CCD24	uncultured_soil_bacterium	uncultured_soil_bacterium	uncultured_soil_bacterium	0	0	0	0	0	0	73	70	72	0	0	0	0	0	0	0	0	0	0	0	0	0	0	0
Proteobacteria	Gammaproteobacteria	Diplorickettsiales	Diplorickettsiaceae	Aquicella	Aquicella_siphonis	109	120	155	91	115	109	137	147	141	82	102	70	175	153	192	82	99	73	96	123	104	99	102	100
Proteobacteria	Gammaproteobacteria	Diplorickettsiales	Diplorickettsiaceae	Aquicella	unclassified_Aquicella	177	141	141	113	84	163	119	140	141	124	64	108	131	126	157	181	236	255	153	145	156	112	128	117
Proteobacteria	Gammaproteobacteria	Diplorickettsiales	Diplorickettsiaceae	unclassified_Diplorickettsiaceae	unclassified_Diplorickettsiaceae	21	0	14	14	15	10	0	15	26	0	0	13	0	0	0	35	23	29	0	31	21	35	23	19
Proteobacteria	Gammaproteobacteria	Diplorickettsiales	Diplorickettsiaceae	unclassified_Diplorickettsiaceae	uncultured_Legionellales_bacterium	0	0	23	12	33	0	40	36	43	48	43	44	26	44	27	0	0	0	0	18	30	39	26	0
Proteobacteria	Gammaproteobacteria	EPR3968_O8a_Bc78	unclassified_EPR3968_O8a_Bc78	unclassified_EPR3968_O8a_Bc78	unclassified_EPR3968_O8a_Bc78	0	0	0	0	0	0	0	0	0	0	0	0	0	0	0	50	37	59	26	0	0	0	19	0
Proteobacteria	Gammaproteobacteria	Ectothiorhodospirales	unclassified_Ectothiorhodospirales	unclassified_Ectothiorhodospirales	unclassified_Ectothiorhodospirales	0	0	0	0	0	0	0	28	0	0	0	0	0	0	35	0	0	0	0	31	25	0	0	0
Proteobacteria	Gammaproteobacteria	Enterobacterales	Alteromonadaceae	Alteromonas	unclassified_Alteromonas	0	0	0	0	0	10	25	0	12	9	0	0	19	32	33	36	17	24	17	30	30	20	13	19
Proteobacteria	Gammaproteobacteria	Enterobacterales	Enterobacteriaceae	Escherichia_Shigella	unclassified_Escherichia_Shigella	34	28	35	31	105	30	39	53	33	32	36	40	53	40	49	76	42	41	35	52	377	29	32	48
Proteobacteria	Gammaproteobacteria	Enterobacterales	Vibrionaceae	Vibrio	unclassified_Vibrio	0	35	70	36	0	0	0	52	0	31	41	0	0	16	13	87	0	31	57	34	0	0	0	49
Proteobacteria	Gammaproteobacteria	Ga0077536	uncultured_sulfur_oxidizing_symbiont_bacterium	uncultured_sulfur_oxidizing_symbiont_bacterium	uncultured_sulfur_oxidizing_symbiont_bacterium	14	19	0	9	15	17	0	0	0	0	0	0	0	0	0	22	37	28	26	19	21	36	12	0
Proteobacteria	Gammaproteobacteria	Gammaproteobacteria_Incertae_Sedis	Unknown_Family	Acidibacter	unclassified_Acidibacter	178	180	188	183	226	113	243	320	220	225	450	285	292	244	248	198	191	139	208	207	139	222	152	112
Proteobacteria	Gammaproteobacteria	Gammaproteobacteria_Incertae_Sedis	Unknown_Family	Acidibacter	uncultured_Steroidobacter_sp.	0	0	0	0	0	0	0	0	48	0	0	0	26	34	0	0	0	0	0	0	0	0	0	0
Proteobacteria	Gammaproteobacteria	Gammaproteobacteria_Incertae_Sedis	Unknown_Family	Acidibacter	uncultured_proteobacterium	611	613	585	581	517	638	445	480	441	489	523	541	445	420	445	515	562	511	564	551	619	580	553	530
Proteobacteria	Gammaproteobacteria	Gammaproteobacteria_Incertae_Sedis	Unknown_Family	Candidatus_Berkiella	unclassified_Candidatus_Berkiella	21	36	45	28	39	39	38	41	28	63	35	47	22	30	23	22	0	23	0	8	31	25	0	25
Proteobacteria	Gammaproteobacteria	Gammaproteobacteria_Incertae_Sedis	Unknown_Family	unclassified_Unknown_Family	unclassified_Unknown_Family	0	0	0	0	0	0	0	0	0	0	0	0	0	0	0	34	29	42	26	23	16	45	33	33
Proteobacteria	Gammaproteobacteria	JG36_GS_52	uncultured_gamma_proteobacterium	uncultured_gamma_proteobacterium	uncultured_gamma_proteobacterium	27	30	20	0	23	0	0	0	0	21	0	20	0	0	0	0	0	23	26	40	35	37	29	31
Proteobacteria	Gammaproteobacteria	Nitrosococcales	Nitrosococcaceae	wb1_P19	uncultured_gamma_proteobacterium	18	0	0	23	15	16	0	0	0	0	28	0	0	8	0	18	18	0	0	21	31	0	18	16
Proteobacteria	Gammaproteobacteria	PLTA13	uncultured_gamma_proteobacterium	uncultured_gamma_proteobacterium	uncultured_gamma_proteobacterium	176	164	181	175	192	194	101	113	101	186	182	186	78	103	98	313	356	357	410	353	400	327	331	351
Proteobacteria	Gammaproteobacteria	PLTA13	uncultured_sludge_bacterium	uncultured_sludge_bacterium	uncultured_sludge_bacterium	11	0	0	0	0	0	8	8	0	0	0	0	12	0	0	0	23	0	22	0	0	22	23	9
Proteobacteria	Gammaproteobacteria	Pseudomonadales	Moraxellaceae	unclassified_Moraxellaceae	uncultured_gamma_proteobacterium	0	27	0	22	28	0	0	0	0	27	33	32	17	0	0	46	33	39	0	0	0	0	0	11
Proteobacteria	Gammaproteobacteria	Pseudomonadales	Pseudomonadaceae	Pseudomonas	unclassified_Pseudomonas	234	237	242	0	28	0	33	39	47	0	0	0	0	0	33	53	51	49	64	81	81	126	129	146
Proteobacteria	Gammaproteobacteria	Pseudomonadales	Spongiibacteraceae	BD1_7_clade	unclassified_BD1_7_clade	16	19	0	0	15	0	0	0	11	0	8	0	12	0	0	20	0	0	15	15	19	30	43	25
Proteobacteria	Gammaproteobacteria	R7C24	unclassified_R7C24	unclassified_R7C24	unclassified_R7C24	28	50	74	82	78	41	97	66	78	91	35	110	63	79	64	92	103	37	59	66	83	89	88	86
Proteobacteria	Gammaproteobacteria	R7C24	uncultured_gamma_proteobacterium	uncultured_gamma_proteobacterium	uncultured_gamma_proteobacterium	0	0	0	0	0	0	0	0	0	0	0	0	0	0	0	205	218	223	58	33	44	39	31	0
Proteobacteria	Gammaproteobacteria	Salinisphaerales	Solimonadaceae	unclassified_Solimonadaceae	unclassified_Solimonadaceae	22	18	10	0	22	0	0	0	0	0	0	7	0	0	0	32	27	34	37	37	0	37	31	36
Proteobacteria	Gammaproteobacteria	Steroidobacterales	Steroidobacteraceae	Steroidobacter	Steroidobacter_bacterium_MI_37	0	0	0	0	0	0	66	65	54	64	58	46	51	54	51	0	0	0	0	0	0	0	0	0
Proteobacteria	Gammaproteobacteria	Steroidobacterales	Steroidobacteraceae	Steroidobacter	unclassified_Steroidobacter	138	167	120	417	360	475	175	177	146	270	277	297	204	147	204	206	212	245	244	143	129	288	226	192
Proteobacteria	Gammaproteobacteria	Steroidobacterales	Steroidobacteraceae	unclassified_Steroidobacteraceae	unclassified_Steroidobacteraceae	13	0	0	0	0	0	9	15	0	16	0	14	11	0	0	39	19	32	40	0	35	32	45	28
Proteobacteria	Gammaproteobacteria	Steroidobacterales	Woeseiaceae	JTB255_marine_benthic_group	unclassified_JTB255_marine_benthic_group	77	66	55	75	49	100	64	22	40	57	47	56	47	62	62	121	147	137	113	103	91	117	94	112
Proteobacteria	Gammaproteobacteria	Xanthomonadales	Rhodanobacteraceae	Ahniella	unclassified_Ahniella	43	31	61	45	54	35	30	44	21	66	61	81	28	57	33	97	90	90	94	89	80	68	49	83
Proteobacteria	Gammaproteobacteria	Xanthomonadales	Rhodanobacteraceae	Ahniella	uncultured_Xanthomonadaceae_bacterium	25	21	19	0	22	38	44	26	26	0	24	0	27	24	29	0	0	18	0	30	35	0	0	0
Proteobacteria	Gammaproteobacteria	Xanthomonadales	Rhodanobacteraceae	Chujaibacter	unclassified_Chujaibacter	0	6	0	0	0	0	23	37	0	26	33	0	0	18	17	0	0	0	0	0	0	0	0	0
Proteobacteria	Gammaproteobacteria	Xanthomonadales	Rhodanobacteraceae	Dokdonella	unclassified_Dokdonella	126	128	131	98	98	101	233	222	258	155	163	168	238	299	176	111	100	123	119	91	115	80	106	105
Proteobacteria	Gammaproteobacteria	Xanthomonadales	Rhodanobacteraceae	Dokdonella	uncultured_Dokdonella_sp.	39	28	33	91	81	88	135	157	123	171	184	200	251	162	244	0	0	0	0	22	29	32	21	0
Proteobacteria	Gammaproteobacteria	Xanthomonadales	Rhodanobacteraceae	Dyella	unclassified_Dyella	0	0	0	0	0	0	29	38	26	22	25	0	0	0	0	0	0	0	0	0	0	0	0	0
Proteobacteria	Gammaproteobacteria	Xanthomonadales	Rhodanobacteraceae	Mizugakiibacter	unclassified_Mizugakiibacter	0	0	15	0	0	0	24	23	17	19	0	22	48	32	49	0	0	0	11	0	0	0	0	0
Proteobacteria	Gammaproteobacteria	Xanthomonadales	Rhodanobacteraceae	Rhodanobacter	unclassified_Rhodanobacter	0	0	12	0	0	0	54	74	69	97	106	70	100	117	104	16	23	0	0	0	16	0	0	0
Proteobacteria	Gammaproteobacteria	Xanthomonadales	Rhodanobacteraceae	Rhodanobacter	uncultured_Xanthomonadaceae_bacterium	443	469	444	483	431	511	430	357	369	316	292	298	332	259	326	208	158	145	153	151	147	263	206	208
Proteobacteria	Gammaproteobacteria	Xanthomonadales	Xanthomonadaceae	Arenimonas	unclassified_Arenimonas	123	111	115	79	96	95	168	200	207	128	125	113	129	124	98	101	72	132	127	117	129	71	66	135
Proteobacteria	Gammaproteobacteria	Xanthomonadales	Xanthomonadaceae	Luteimonas	unclassified_Luteimonas	0	0	26	0	0	56	0	0	17	90	60	0	24	37	17	61	81	56	55	17	40	45	17	60
Proteobacteria	Gammaproteobacteria	Xanthomonadales	Xanthomonadaceae	Lysobacter	Lysobacter_yangpyeongensis	0	0	0	22	0	0	0	0	0	0	0	0	0	0	0	25	26	22	0	0	16	16	0	23
Proteobacteria	Gammaproteobacteria	Xanthomonadales	Xanthomonadaceae	Lysobacter	unclassified_Lysobacter	226	169	202	165	104	158	135	64	121	173	172	214	150	140	144	247	312	325	227	249	190	142	151	156
Proteobacteria	Gammaproteobacteria	Xanthomonadales	Xanthomonadaceae	unclassified_Xanthomonadaceae	unclassified_Xanthomonadaceae	73	81	69	103	73	88	151	148	124	85	65	137	212	208	196	16	18	20	38	33	37	42	37	32
Proteobacteria	Gammaproteobacteria	unclassified_Gammaproteobacteria	unclassified_Gammaproteobacteria	unclassified_Gammaproteobacteria	unclassified_Gammaproteobacteria	0	28	0	0	22	25	0	0	0	0	48	31	0	25	0	27	40	76	54	52	59	74	69	56
Sumerlaeota	Sumerlaeia	Sumerlaeales	Sumerlaeaceae	Sumerlaea	unclassified_Sumerlaea	53	45	55	0	45	45	47	29	0	24	23	59	43	25	28	32	38	26	42	56	56	71	46	75
Verrucomicrobiota	Verrucomicrobiae	Chthoniobacterales	Chthoniobacteraceae	Candidatus_Udaeobacter	Spartobacteria_bacterium_WX31	26	28	15	88	88	79	31	29	17	15	33	30	30	14	0	0	0	3	22	36	23	37	35	40
Verrucomicrobiota	Verrucomicrobiae	Chthoniobacterales	Chthoniobacteraceae	Candidatus_Udaeobacter	unclassified_Candidatus_Udaeobacter	0	0	0	0	28	38	0	0	0	0	0	0	0	0	0	0	0	0	0	0	0	0	20	0
Verrucomicrobiota	Verrucomicrobiae	Chthoniobacterales	Xiphinematobacteraceae	Candidatus_Xiphinematobacter	uncultured_Xiphinematobacteriaceae_bacterium	37	25	28	41	42	44	24	41	38	0	21	11	31	21	18	11	0	0	0	18	0	8	22	20
Verrucomicrobiota	Verrucomicrobiae	Pedosphaerales	Pedosphaeraceae	unclassified_Pedosphaeraceae	unclassified_Pedosphaeraceae	31	37	42	72	20	30	0	40	16	21	0	13	0	25	0	0	16	0	24	0	0	31	28	37
Verrucomicrobiota	Verrucomicrobiae	Pedosphaerales	Pedosphaeraceae	uncultured_soil_bacterium	uncultured_soil_bacterium	0	0	26	0	0	0	0	0	0	0	0	0	0	0	0	16	0	0	9	23	0	0	0	0
Verrucomicrobiota	Verrucomicrobiae	Verrucomicrobiales	Rubritaleaceae	Luteolibacter	unclassified_Luteolibacter	62	0	44	40	35	40	0	0	0	0	0	0	0	0	0	0	0	0	42	49	21	0	36	40
Verrucomicrobiota	Verrucomicrobiae	Verrucomicrobiales	Rubritaleaceae	Luteolibacter	uncultured_soil_bacterium	0	0	0	0	0	0	15	0	0	0	0	0	0	0	0	29	35	43	0	0	33	21	29	0
unclassified_Bacteria	unclassified_Bacteria	unclassified_Bacteria	unclassified_Bacteria	unclassified_Bacteria	unclassified_Bacteria	1387	1297	1243	1547	1316	1676	1063	1125	1156	1025	1115	1156	970	990	955	1129	1256	1182	1536	1505	1316	1513	1413	1301
